# Supplementary material for: ISL1 controls pancreatic alpha cell fate and beta cell maturation
Source: Cell Biosci. 2023 Mar 10;13:53. doi: 10.1186/s13578-023-01003-9 (PMC9999528; doi:10.1186/s13578-023-01003-9)
Supplement: Supplementary file 6 — Additional file 6: Dataset S1a. Differentially expressed genes based on RNA sequencing of pancreatic endocrine cells at E14.5. S1b. Deconvolution analyses. S1c. Transcription factor enrichment analysis for differentially expressed genes at E14.5. S1d. Differentially expressed genes based on RNA sequencing of P9 pancreatic endocrine cells. S1e. GO terms enrichment for differentially expressed genes based on RNA-seq at P9. S1f. Upregulated genes at P9 defining the endocrine progenitor state. [file 13578_2023_1003_MOESM6_ESM.xlsx]

## Sheet: 1a
Differentially expressed protein coding genes between control and Isl1CKO based on RNA sequencing of pancreatic endocrine cells at E14.5; adjusted p-value < 0.05, fold change > 1.5 cut-off values, protein coding genes
Gene	Gene symbol	control	control	ISL1CKO	ISL1CKO	control	control	ISL1CKO	control	control	ISL1CKO	ISL1CKO	baseMean	log2FC	padj	SUM	ISL1CKO	control	Name	Feature Type	Fold change				padj
ENSMUSG00000000392	Fap	37	17	0	1	27	78	0	50	45	0	0	22.9867	-7.30571	1.29284e-09	255	1	254	fibroblast activation protein	protein coding gene	0.00632064				1.29284e-09
ENSMUSG00000017588	Krt27	89	54	0	1	2	2	0	0	22	0	0	16.2891	-6.80477	0.00121032	170	1	169	keratin 27	protein coding gene	0.00894459				0.00121032
ENSMUSG00000031344	Gabrq	6	1	0	1	2	93	1	42	0	0	0	12.9509	-5.88712	0.0102355	146	2	144	gamma-aminobutyric acid (GABA) A receptor, subunit theta	protein coding gene	0.0168967				0.0102355
ENSMUSG00000049521	Cdc42ep1	15	38	0	1	0	0	0	31	52	1	0	12.3704	-5.81901	0.00797128	137	2	136	CDC42 effector protein (Rho GTPase binding) 1	protein coding gene	0.0177134				0.00797128
ENSMUSG00000075553	Gm5464	0	23	0	0	29	1	0	37	2	0	1	8.17713	-5.80732	0.011182	92	1	92	predicted gene 5464	protein coding gene	0.0178576				0.011182
ENSMUSG00000033187	BC016579	17	0	1	0	28	8	1	76	0	0	0	11.5424	-5.71813	0.0140885	131	2	129	cDNA sequence, BC016579	protein coding gene	0.0189965				0.0140885
ENSMUSG00000079071	Slc28a2b	95	1	0	1	1	1	1	0	32	1	0	12.9189	-5.30882	0.0321188	132	3	130	solute carrier family 28 member 2b	protein coding gene	0.0252282				0.0321188
ENSMUSG00000020374	Rasgef1c	26	13	0	0	4	0	1	1	31	1	0	7.15822	-5.013	0.0306061	76	2	75	RasGEF domain family, member 1C	protein coding gene	0.0309697				0.0306061
ENSMUSG00000024411	Aqp4	187	89	3	4	137	50	4	43	80	2	3	55.8375	-5.01168	1.93134e-15	597	16	586	aquaporin 4	protein coding gene	0.030998				1.93134e-15
ENSMUSG00000096537	Fam240b	28	22	1	0	2	8	0	1	6	1	0	6.53047	-4.87233	0.0160662	68	2	67	family with sequence similarity 240 member B	protein coding gene	0.0341415				0.0160662
ENSMUSG00000035831	Krt25	19	30	1	0	1	0	0	8	10	1	0	6.49255	-4.86606	0.0341949	69	2	68	keratin 25	protein coding gene	0.0342902				0.0341949
ENSMUSG00000036110	Slc17a2	68	1	1	0	2	8	1	0	65	2	1	14.0021	-4.67899	0.0209996	146	5	144	solute carrier family 17 (sodium phosphate), member 2	protein coding gene	0.0390376				0.0209996
ENSMUSG00000027359	Slc27a2	28	77	0	1	1	0	0	42	7	5	2	14.8262	-4.06391	0.0467253	156	8	155	solute carrier family 27 (fatty acid transporter), member 2	protein coding gene	0.0597918				0.0467253
ENSMUSG00000029819	Npy	7765	5758	45	29	788	586	14	1909	3580	1	1123	2004.61	-4.05119	0.0367173	20474	1212	20386	neuropeptide Y	protein coding gene	0.0603214				0.0367173
ENSMUSG00000022518	4930562C15Rik	2	25	0	1	4	52	0	3	8	3	1	8.92049	-4.00176	0.027741	95	5	94	RIKEN cDNA 4930562C15 gene	protein coding gene	0.0624236				0.027741
ENSMUSG00000060882	Kcnd2	108	66	1	8	12	1	0	48	22	4	1	25.3336	-3.99872	0.00333184	266	14	257	potassium voltage-gated channel, Shal-related family, member 2	protein coding gene	0.0625555				0.00333184
ENSMUSG00000029334	Prkg2	29	20	2	1	3	1	3	2	64	1	0	11.5447	-3.8658	0.0270939	125	7	119	protein kinase, cGMP-dependent, type II	protein coding gene	0.0685928				0.0270939
ENSMUSG00000012520	Phox2b	3	174	3	1	3	3	3	2	25	1	5	20.2569	-3.83249	0.0285789	217	13	210	paired-like homeobox 2b	protein coding gene	0.070195				0.0285789
ENSMUSG00000000394	Gcg	155886	120822	2552	4926	158411	80103	34924	126610	236404	1103	14361	84566.4	-3.76441	7.01867e-05	920638	57866	878236	glucagon	protein coding gene	0.073587				7.01867e-05
ENSMUSG00000026834	Acvr1c	707	1311	128	137	1163	1236	49	608	1107	96	8	593.605	-3.60098	1.49881e-07	6446	418	6132	activin A receptor, type IC	protein coding gene	0.0824131				1.49881e-07
ENSMUSG00000009628	Tex15	15	22	2	1	2	35	4	22	14	1	0	10.6523	-3.5479	0.00389193	117	8	110	testis expressed gene 15	protein coding gene	0.0855019				0.00389193
ENSMUSG00000064310	Zpld1	0	22	4	1	29	9	2	32	32	2	0	11.7726	-3.49032	0.0163406	131	9	124	zona pellucida like domain containing 1	protein coding gene	0.0889833				0.0163406
ENSMUSG00000059921	Unc5c	372	184	21	21	190	256	24	234	323	7	51	153.12	-3.48094	2.53922e-19	1625	124	1559	unc-5 netrin receptor C	protein coding gene	0.0895641				2.53922e-19
ENSMUSG00000056498	Tmem154	26	32	3	1	15	0	5	51	5	1	0	12.5354	-3.4468	0.0388913	138	10	129	transmembrane protein 154	protein coding gene	0.0917088				0.0388913
ENSMUSG00000016255	Tubb1	36	20	9	0	34	38	0	144	13	8	6	27.2884	-3.35842	0.00345328	294	23	285	tubulin, beta 1 class VI	protein coding gene	0.0975021				0.00345328
ENSMUSG00000031616	Ednra	14	111	0	9	20	26	2	18	105	5	9	28.6152	-3.3562	0.00128893	305	25	294	endothelin receptor type A	protein coding gene	0.0976526				0.00128893
ENSMUSG00000070407	Hs3st3b1	35	20	1	6	16	21	0	29	4	1	4	12.5184	-3.1917	0.0049699	132	12	125	heparan sulfate (glucosamine) 3-O-sulfotransferase 3B1	protein coding gene	0.109446				0.0049699
ENSMUSG00000022548	Apod	30	5	5	1	30	1	2	34	28	1	3	12.6618	-3.18871	0.0132798	136	12	128	apolipoprotein D	protein coding gene	0.109674				0.0132798
ENSMUSG00000027004	Frzb	503	197	28	58	89	185	40	57	409	1	11	146.379	-3.18785	0.00612181	1566	138	1440	frizzled-related protein	protein coding gene	0.109739				0.00612181
ENSMUSG00000022887	Masp1	15	97	9	0	18	5	8	95	4	2	3	22.7909	-3.15203	0.0305451	251	22	234	mannan-binding lectin serine peptidase 1	protein coding gene	0.112498				0.0305451
ENSMUSG00000029838	Ptn	112	83	4	1	27	1	3	48	84	27	0	36.0383	-3.10182	0.0486879	363	35	355	pleiotrophin	protein coding gene	0.116482				0.0486879
ENSMUSG00000014351	Gip	1731	862	145	115	1423	296	152	486	737	0	190	565.403	-3.03945	0.0290412	5947	602	5535	gastric inhibitory polypeptide	protein coding gene	0.121628				0.0290412
ENSMUSG00000026832	Cytip	564	527	105	95	550	834	80	548	367	30	40	339.182	-3.03808	1.15874e-18	3670	350	3390	cytohesin 1 interacting protein	protein coding gene	0.121744				1.15874e-18
ENSMUSG00000028777	Gnat3	94	144	15	10	78	22	28	198	38	0	12	57.3507	-2.92705	0.000975927	627	65	574	guanine nucleotide binding protein, alpha transducing 3	protein coding gene	0.131483				0.000975927
ENSMUSG00000040181	Fmo1	395	325	56	76	268	266	48	203	236	18	22	175.051	-2.72186	1.74937e-11	1873	220	1693	flavin containing monooxygenase 1	protein coding gene	0.151579				1.74937e-11
ENSMUSG00000020799	Tekt1	20	36	5	2	8	19	6	47	27	8	0	15.9838	-2.64075	0.00717446	170	21	157	tektin 1	protein coding gene	0.160345				0.00717446
ENSMUSG00000025909	Sntg1	68	50	2	12	78	30	29	11	119	5	3	36.9635	-2.60848	0.00957131	399	51	356	syntrophin, gamma 1	protein coding gene	0.163972				0.00957131
ENSMUSG00000022371	Col14a1	19	190	2	4	44	9	11	34	19	6	24	32.5222	-2.59724	0.0321955	332	47	315	collagen, type XIV, alpha 1	protein coding gene	0.165255				0.0321955
ENSMUSG00000029544	Cabp1	21	7	5	4	13	4	3	10	58	1	3	11.6549	-2.59162	0.0434125	125	16	113	calcium binding protein 1	protein coding gene	0.165899				0.0434125
ENSMUSG00000032890	Rims3	208	195	18	47	156	26	32	17	116	0	7	76.0087	-2.5916	0.0329387	815	104	718	regulating synaptic membrane exocytosis 3	protein coding gene	0.165901				0.0329387
ENSMUSG00000009734	Pou6f2	175	260	5	77	121	151	21	186	182	25	26	111.115	-2.58694	3.71076e-06	1178	154	1075	POU domain, class 6, transcription factor 2	protein coding gene	0.166438				3.71076e-06
ENSMUSG00000047591	Mafa	610	1065	139	21	389	321	235	334	590	5	88	345.355	-2.56866	0.0265577	3704	488	3309	v-maf musculoaponeurotic fibrosarcoma oncogene family, protein A (avian)	protein coding gene	0.16856				0.0265577
ENSMUSG00000018411	Mapt	508	628	101	79	453	496	78	286	534	93	81	303.286	-2.53088	5.31533e-27	3163	432	2905	microtubule-associated protein tau	protein coding gene	0.173033				5.31533e-27
ENSMUSG00000036902	Neto2	82	53	19	28	150	7	44	293	274	11	38	88.1479	-2.39229	0.0083116	950	140	859	neuropilin (NRP) and tolloid (TLL)-like 2	protein coding gene	0.19048				0.0083116
ENSMUSG00000032776	Mctp2	352	462	71	177	680	814	85	734	373	100	155	357.966	-2.3174	1.46235e-14	3748	588	3415	multiple C2 domains, transmembrane 2	protein coding gene	0.200629				1.46235e-14
ENSMUSG00000053025	Sv2b	39	26	25	18	113	72	4	28	28	2	2	32.4363	-2.30943	0.0361635	353	51	306	synaptic vesicle glycoprotein 2 b	protein coding gene	0.20174				0.0361635
ENSMUSG00000027868	Tbx15	35	120	35	22	84	62	2	7	116	4	9	44.995	-2.29031	0.0493262	483	72	424	T-box 15	protein coding gene	0.204431				0.0493262
ENSMUSG00000025716	Myo3a	23	28	11	1	37	24	1	14	60	15	5	19.8125	-2.2395	0.0356589	199	33	186	myosin IIIA	protein coding gene	0.211759				0.0356589
ENSMUSG00000047495	Dlgap2	52	76	13	21	18	67	3	123	34	6	27	39.2613	-2.19068	0.00715671	407	70	370	DLG associated protein 2	protein coding gene	0.219049				0.00715671
ENSMUSG00000022941	Ripply3	1496	1797	215	498	1405	1068	255	821	1691	336	360	901.479	-2.1073	2.99305e-15	9246	1664	8278	ripply transcriptional repressor 3	protein coding gene	0.232081				2.99305e-15
ENSMUSG00000036872	Abcc12	53	64	50	29	45	98	17	193	113	9	4	60.2722	-2.07695	0.0116059	662	109	566	ATP-binding cassette, sub-family C (CFTR/MRP), member 12	protein coding gene	0.237015				0.0116059
ENSMUSG00000072955	Tmsb15l	340	268	69	103	347	306	52	295	269	59	101	199.599	-2.04005	1.04784e-19	2049	384	1825	thymosin beta 15b like	protein coding gene	0.243155				1.04784e-19
ENSMUSG00000020641	Rsad2	103	89	14	24	55	103	61	284	178	44	28	87.2872	-2.01526	0.000504533	911	171	812	radical S-adenosyl methionine domain containing 2	protein coding gene	0.24737				0.000504533
ENSMUSG00000037653	Kctd8	223	199	149	14	291	139	30	94	214	21	36	128.845	-1.95759	0.0112673	1353	250	1160	potassium channel tetramerisation domain containing 8	protein coding gene	0.257457				0.0112673
ENSMUSG00000029919	Hpgds	255	332	28	48	355	192	151	266	415	94	86	199.378	-1.95721	1.65692e-06	2042	407	1815	hematopoietic prostaglandin D synthase	protein coding gene	0.257526				1.65692e-06
ENSMUSG00000028801	Stpg1	16	60	1	11	18	36	6	29	15	7	15	19.1347	-1.93156	0.0413611	192	40	174	sperm tail PG rich repeat containing 1	protein coding gene	0.262146				0.0413611
ENSMUSG00000038296	Galnt18	361	367	92	56	377	261	96	212	322	75	141	213.379	-1.85449	7.89598e-12	2144	460	1900	polypeptide N-acetylgalactosaminyltransferase 18	protein coding gene	0.276531				7.89598e-12
ENSMUSG00000109561	Ankrd31	123	104	28	71	301	245	50	74	111	24	61	107.244	-1.83361	0.000681796	1107	234	958	ankyrin repeat domain 31	protein coding gene	0.280562				0.000681796
ENSMUSG00000020814	Mxra7	35	29	9	11	22	26	13	60	88	12	18	28.7726	-1.82666	0.0040725	293	63	260	matrix-remodelling associated 7	protein coding gene	0.281917				0.0040725
ENSMUSG00000035678	Tnfsf9	174	154	12	39	78	110	30	29	89	37	44	72.8254	-1.79898	0.00443564	715	162	634	tumor necrosis factor (ligand) superfamily, member 9	protein coding gene	0.287377				0.00443564
ENSMUSG00000067786	Nnat	23258	29509	5612	5145	17573	14033	10495	15626	20942	3205	6583	13746.7	-1.76802	3.96554e-06	142193	31040	120941	neuronatin	protein coding gene	0.293612				3.96554e-06
ENSMUSG00000034205	Loxl2	43	62	3	8	32	18	14	27	37	6	27	24.8917	-1.76479	0.0351275	244	58	219	lysyl oxidase-like 2	protein coding gene	0.29427				0.0351275
ENSMUSG00000036198	Arhgap36	1768	1102	248	95	1302	602	144	783	583	653	495	710.2	-1.72498	0.0468671	6627	1635	6140	Rho GTPase activating protein 36	protein coding gene	0.302502				0.0468671
ENSMUSG00000043719	Col6a6	83	293	54	69	258	197	77	181	184	48	63	134.781	-1.71698	4.10753e-07	1396	311	1196	collagen, type VI, alpha 6	protein coding gene	0.304185				4.10753e-07
ENSMUSG00000089996	Tmsb15b2	781	692	198	250	792	802	258	711	706	224	253	511.035	-1.70955	3.54524e-50	5190	1183	4484	thymosin beta 15b2	protein coding gene	0.305756				3.54524e-50
ENSMUSG00000037605	Adgrl3	111	206	73	40	75	197	34	98	71	6	47	86.6918	-1.70017	0.0190618	905	200	758	adhesion G protein-coupled receptor L3	protein coding gene	0.30775				0.0190618
ENSMUSG00000019929	Dcn	81	251	27	28	78	215	14	182	178	81	117	111.349	-1.68838	0.0180532	1054	267	985	decorin	protein coding gene	0.310276				0.0180532
ENSMUSG00000003228	Grk5	203	277	76	107	305	323	147	255	453	72	107	208.006	-1.61809	4.7059e-10	2146	509	1816	G protein-coupled receptor kinase 5	protein coding gene	0.325767				4.7059e-10
ENSMUSG00000019987	Arg1	957	787	345	385	640	450	362	1422	1233	268	163	630.775	-1.60328	7.57272e-06	6581	1523	5489	arginase, liver	protein coding gene	0.329127				7.57272e-06
ENSMUSG00000038305	Spats2l	48	137	20	35	222	87	78	125	130	9	80	85.904	-1.57049	0.0384264	882	222	749	spermatogenesis associated, serine-rich 2-like	protein coding gene	0.336695				0.0384264
ENSMUSG00000025932	Eya1	200	310	97	94	294	169	60	324	141	46	126	166.776	-1.55103	2.53474e-05	1689	423	1438	EYA transcriptional coactivator and phosphatase 1	protein coding gene	0.341267				2.53474e-05
ENSMUSG00000022505	Emp2	288	232	49	21	88	78	82	234	186	87	93	130.072	-1.55011	0.00987046	1258	332	1106	epithelial membrane protein 2	protein coding gene	0.341484				0.00987046
ENSMUSG00000024500	Ppp2r2b	691	773	391	220	870	766	269	558	854	213	227	526.912	-1.54119	1.29408e-11	5392	1320	4512	protein phosphatase 2, regulatory subunit B, beta	protein coding gene	0.343603				1.29408e-11
ENSMUSG00000079436	Kcnj13	69	51	37	11	30	56	24	80	51	16	10	39.4055	-1.53774	0.0160032	409	98	337	potassium inwardly-rectifying channel, subfamily J, member 13	protein coding gene	0.344425				0.0160032
ENSMUSG00000003032	Klf4	147	103	36	39	95	173	45	114	68	63	31	82.8885	-1.48992	0.000320495	820	214	700	Kruppel-like factor 4 (gut)	protein coding gene	0.356033				0.000320495
ENSMUSG00000021097	Clmn	178	231	96	111	169	80	66	194	295	25	54	135.11	-1.46685	0.0072166	1420	352	1147	calmin	protein coding gene	0.361772				0.0072166
ENSMUSG00000025059	Gk	977	748	103	348	490	818	210	951	790	374	500	566.602	-1.44932	0.000142608	5435	1535	4774	glycerol kinase	protein coding gene	0.366194				0.000142608
ENSMUSG00000029661	Col1a2	103	405	255	150	398	376	141	335	611	51	84	260.202	-1.441	0.0185801	2774	681	2228	collagen, type I, alpha 2	protein coding gene	0.368312				0.0185801
ENSMUSG00000001566	Mnx1	282	453	81	85	437	355	196	353	229	177	136	249.873	-1.43232	7.40876e-06	2471	675	2109	motor neuron and pancreas homeobox 1	protein coding gene	0.370535				7.40876e-06
ENSMUSG00000027508	Pag1	90	52	30	19	52	65	24	62	58	21	28	45.4053	-1.42726	0.000230338	452	122	379	phosphoprotein associated with glycosphingolipid microdomains 1	protein coding gene	0.371837				0.000230338
ENSMUSG00000071862	Lrrtm2	257	178	20	59	210	247	89	114	107	85	121	134.293	-1.40761	0.0104096	1281	374	1113	leucine rich repeat transmembrane neuronal 2	protein coding gene	0.376936				0.0104096
ENSMUSG00000050248	Evc2	54	108	30	41	66	74	14	80	47	17	37	50.9949	-1.40563	0.00492138	514	139	429	EvC ciliary complex subunit 2	protein coding gene	0.377454				0.00492138
ENSMUSG00000031342	Gpm6b	29	73	25	21	64	57	31	73	50	17	20	41.0786	-1.36835	0.00159853	423	114	346	glycoprotein m6b	protein coding gene	0.387334				0.00159853
ENSMUSG00000026181	Ppm1f	61	96	19	70	94	108	26	134	93	10	74	69.6178	-1.35927	0.0493809	701	199	586	protein phosphatase 1F (PP2C domain containing)	protein coding gene	0.38978				0.0493809
ENSMUSG00000027984	Hadh	4439	5109	1529	1794	3924	3460	1591	2710	3305	1144	1756	2782.86	-1.35039	1.49058e-11	27861	7814	22947	hydroxyacyl-Coenzyme A dehydrogenase	protein coding gene	0.392187				1.49058e-11
ENSMUSG00000053825	Ppfia2	175	127	71	69	187	73	111	259	310	45	96	135.85	-1.31418	0.00612181	1382	392	1131	protein tyrosine phosphatase, receptor type, f polypeptide (PTPRF), interacting protein (liprin), alpha 2	protein coding gene	0.402155				0.00612181
ENSMUSG00000089768	Tmsb15b1	289	259	134	100	342	343	164	348	288	118	135	226.207	-1.30201	1.46235e-14	2267	651	1869	thymosin beta 15b1	protein coding gene	0.405559				1.46235e-14
ENSMUSG00000083695	Rnf138rt1	691	692	299	314	751	744	302	511	592	200	293	486.256	-1.28623	3.65509e-12	4896	1408	3981	ring finger protein 138, retrogene 1	protein coding gene	0.410022				3.65509e-12
ENSMUSG00000017868	Sgk2	165	367	94	146	259	322	52	239	184	91	162	186.336	-1.28101	0.00099782	1828	545	1536	serum/glucocorticoid regulated kinase 2	protein coding gene	0.411507				0.00099782
ENSMUSG00000043531	Sorcs1	240	139	110	113	139	256	89	211	245	67	55	150.475	-1.26828	0.000611787	1542	434	1230	sortilin-related VPS10 domain containing receptor 1	protein coding gene	0.415154				0.000611787
ENSMUSG00000044453	Ffar1	712	966	374	245	534	749	437	600	804	247	252	534.174	-1.26761	8.78583e-07	5421	1555	4365	free fatty acid receptor 1	protein coding gene	0.415347				8.78583e-07
ENSMUSG00000069270	H2ac6	90	171	70	76	166	169	97	185	197	22	85	118.234	-1.26295	0.00277571	1221	350	978	H2A clustered histone 6	protein coding gene	0.416692				0.00277571
ENSMUSG00000016028	Celsr1	58	151	54	62	212	144	61	87	85	31	55	89.5391	-1.26275	0.0110165	914	263	737	cadherin, EGF LAG seven-pass G-type receptor 1	protein coding gene	0.416748				0.0110165
ENSMUSG00000053604	Rpia	110	138	46	29	98	45	43	70	85	25	56	67.2805	-1.26057	0.0107806	664	199	546	ribose 5-phosphate isomerase A	protein coding gene	0.417378				0.0107806
ENSMUSG00000054728	Phactr1	791	1299	399	241	711	523	397	677	605	217	438	567.571	-1.24284	0.000118039	5643	1692	4606	phosphatase and actin regulator 1	protein coding gene	0.422541				0.000118039
ENSMUSG00000000214	Th	422	262	176	153	367	322	369	411	531	106	49	285.399	-1.21005	0.0434125	3013	853	2315	tyrosine hydroxylase	protein coding gene	0.432253				0.0434125
ENSMUSG00000028634	Hivep3	242	263	160	76	318	258	113	221	251	101	129	192.018	-1.20162	1.25499e-06	1902	579	1553	human immunodeficiency virus type I enhancer binding protein 3	protein coding gene	0.434787				1.25499e-06
ENSMUSG00000038843	Gcnt1	244	407	207	195	492	505	238	487	406	116	186	311.027	-1.20045	1.42432e-06	3181	942	2541	glucosaminyl (N-acetyl) transferase 1, core 2	protein coding gene	0.43514				1.42432e-06
ENSMUSG00000051747	Ttn	66	99	49	44	169	168	50	200	85	36	121	96.0006	-1.18923	0.0295868	930	300	787	titin	protein coding gene	0.438536				0.0295868
ENSMUSG00000057315	Arhgap24	231	169	86	56	171	68	88	228	232	56	136	136.389	-1.18654	0.0121259	1329	422	1099	Rho GTPase activating protein 24	protein coding gene	0.439355				0.0121259
ENSMUSG00000035900	Gramd4	109	113	48	21	81	122	44	84	93	41	79	74.9845	-1.17657	0.00458785	715	233	602	GRAM domain containing 4	protein coding gene	0.442401				0.00458785
ENSMUSG00000031428	Zcchc18	8393	9724	4807	5003	10803	10395	3788	10172	10463	4571	4669	7435.59	-1.16314	3.02405e-29	73548	22838	59950	zinc finger, CCHC domain containing 18	protein coding gene	0.446539				3.02405e-29
ENSMUSG00000029153	Ociad2	4089	3423	1673	1232	3692	3987	1887	3218	3394	1840	1790	2725.17	-1.16041	1.55255e-15	26595	8422	21803	OCIA domain containing 2	protein coding gene	0.447385				1.55255e-15
ENSMUSG00000027210	Meis2	10198	10104	4614	5212	9849	10062	4447	10435	10868	4583	4827	7664.44	-1.15556	5.88192e-46	75789	23683	61516	Meis homeobox 2	protein coding gene	0.448893				5.88192e-46
ENSMUSG00000038412	Higd1a	731	732	414	336	745	617	350	766	911	250	396	561.333	-1.14673	2.9374e-12	5602	1746	4502	HIG1 domain family, member 1A	protein coding gene	0.451648				2.9374e-12
ENSMUSG00000050711	Scg2	7037	6906	4609	2317	5617	4364	3199	6082	6510	1709	2393	4589.21	-1.13014	0.000123509	46641	14227	36516	secretogranin II	protein coding gene	0.456871				0.000123509
ENSMUSG00000031596	Slc7a2	1805	2852	1061	1027	2556	2799	1258	2109	2126	997	1286	1781.9	-1.12353	6.48637e-17	17593	5629	14247	solute carrier family 7 (cationic amino acid transporter, y+ system), member 2	protein coding gene	0.45897				6.48637e-17
ENSMUSG00000036782	Klhl13	1315	997	610	425	1131	1341	627	1415	1226	584	775	937.142	-1.08649	1.73509e-12	9087	3021	7425	kelch-like 13	protein coding gene	0.470906				1.73509e-12
ENSMUSG00000024992	Pde6c	279	268	52	131	282	308	221	409	395	248	133	243.634	-1.08514	0.0153602	2345	785	1941	phosphodiesterase 6C, cGMP specific, cone, alpha prime	protein coding gene	0.471348				0.0153602
ENSMUSG00000042500	Ago4	298	228	84	70	94	197	125	157	187	92	110	148.738	-1.08053	0.0107365	1440	481	1161	argonaute RISC catalytic subunit 4	protein coding gene	0.472855				0.0107365
ENSMUSG00000034164	Emid1	406	278	164	84	457	224	112	317	452	206	322	270.837	-1.073	0.0182517	2494	888	2134	EMI domain containing 1	protein coding gene	0.47533				0.0182517
ENSMUSG00000062275	Fbxw24	197	149	78	117	166	183	95	165	197	77	67	134.479	-1.06215	4.10181e-05	1347	434	1057	F-box and WD-40 domain protein 24	protein coding gene	0.478919				4.10181e-05
ENSMUSG00000042331	Specc1	180	131	55	76	124	102	71	84	110	41	63	94.02	-1.05874	0.00717446	933	306	731	sperm antigen with calponin homology and coiled-coil domains 1	protein coding gene	0.480053				0.00717446
ENSMUSG00000036641	Ccdc148	411	240	142	166	266	246	178	315	306	141	113	228.314	-1.05262	0.000110645	2270	740	1784	coiled-coil domain containing 148	protein coding gene	0.482092				0.000110645
ENSMUSG00000042607	Asb4	1397	1211	1044	862	1318	1896	416	1502	2695	509	1365	1270.55	-1.04103	0.00786517	12341	4196	10019	ankyrin repeat and SOCS box-containing 4	protein coding gene	0.485981				0.00786517
ENSMUSG00000037625	Cldn11	605	1385	720	563	1185	1512	746	1209	1382	453	547	921.054	-1.02722	6.39097e-05	9307	3029	7278	claudin 11	protein coding gene	0.490654				6.39097e-05
ENSMUSG00000031561	Tenm3	443	599	239	197	479	511	311	330	466	191	273	363.149	-1.01628	4.84915e-06	3575	1211	2828	teneurin transmembrane protein 3	protein coding gene	0.49439				4.84915e-06
ENSMUSG00000040147	Maob	3523	2706	1049	1153	2565	2150	1017	1761	1960	1534	1582	1901.91	-1.01614	8.69083e-05	17884	6335	14665	monoamine oxidase B	protein coding gene	0.494437				8.69083e-05
ENSMUSG00000092035	Peg10	10319	15604	8556	12623	18015	17774	7749	22310	21760	7103	8808	13436.6	-0.998386	3.17625e-06	134710	44839	105782	paternally expressed 10	protein coding gene	0.50056				3.17625e-06
ENSMUSG00000039037	St6galnac5	300	384	145	254	421	345	203	614	529	266	246	330.214	-0.989686	7.718e-05	3195	1114	2593	ST6 (alpha-N-acetyl-neuraminyl-2,3-beta-galactosyl-1,3)-N-acetylgalactosaminide alpha-2,6-sialyltransferase 5	protein coding gene	0.503587				7.718e-05
ENSMUSG00000032356	Rasgrf1	447	527	247	271	473	296	208	290	475	187	181	325.641	-0.973883	0.00099782	3234	1094	2508	RAS protein-specific guanine nucleotide-releasing factor 1	protein coding gene	0.509134				0.00099782
ENSMUSG00000061751	Kalrn	472	431	136	356	410	545	256	429	417	229	218	350.595	-0.964189	0.00044209	3452	1195	2704	kalirin, RhoGEF kinase	protein coding gene	0.512566				0.00044209
ENSMUSG00000079084	Ccdc82	215	210	159	105	170	214	165	464	335	121	154	205.88	-0.957891	0.00808761	2037	704	1608	coiled-coil domain containing 82	protein coding gene	0.514809				0.00808761
ENSMUSG00000028399	Ptprd	245	164	60	142	167	276	68	225	217	128	184	167.999	-0.956414	0.025379	1564	582	1294	protein tyrosine phosphatase, receptor type, D	protein coding gene	0.515336				0.025379
ENSMUSG00000037031	Tspan15	597	454	874	654	638	450	771	815	464	893	1232	695.237	0.584793	0.0427171	5717	4424	3418	tetraspanin 15	protein coding gene	1.49982				0.0427171
ENSMUSG00000030403	Vasp	349	501	809	766	708	682	791	556	623	951	1075	692.467	0.585719	0.00884164	5785	4392	3419	vasodilator-stimulated phosphoprotein	protein coding gene	1.50079				0.00884164
ENSMUSG00000006546	Cryba2	3347	3752	6738	4999	3481	3582	5745	3820	3890	4876	6003	4479.54	0.599387	6.08009e-07	39354	28361	21872	crystallin, beta A2	protein coding gene	1.51507				6.08009e-07
ENSMUSG00000029545	Acads	99	109	201	176	130	134	181	141	110	163	218	147.704	0.599461	0.00325386	1281	939	723	acyl-Coenzyme A dehydrogenase, short chain	protein coding gene	1.51515				0.00325386
ENSMUSG00000002741	Ykt6	219	451	405	502	351	336	588	386	386	512	803	435.301	0.610018	0.0156169	3624	2810	2129	YKT6 v-SNARE homolog (S. cerevisiae)	protein coding gene	1.52628				0.0156169
ENSMUSG00000028671	Gale	434	401	758	934	636	552	935	559	582	793	758	653.701	0.629187	0.000320495	5791	4178	3164	galactose-4-epimerase, UDP	protein coding gene	1.54669				0.000320495
ENSMUSG00000024247	Pkdcc	735	1251	1878	1856	1454	1527	2323	1632	1617	2057	2778	1686.57	0.630423	0.00306454	14273	10892	8216	protein kinase domain containing, cytoplasmic	protein coding gene	1.54802				0.00306454
ENSMUSG00000024644	Cndp2	317	303	449	439	249	339	667	372	292	407	543	388.6	0.632704	0.00149642	3427	2505	1872	CNDP dipeptidase 2 (metallopeptidase M20 family)	protein coding gene	1.55047				0.00149642
ENSMUSG00000001627	Ifrd1	396	379	658	556	276	414	603	440	410	627	631	480.902	0.632771	0.00038326	4132	3075	2315	interferon-related developmental regulator 1	protein coding gene	1.55054				0.00038326
ENSMUSG00000024085	Man2a1	343	495	795	538	456	413	610	569	260	577	858	525.151	0.635847	0.033808	4479	3378	2536	mannosidase 2, alpha 1	protein coding gene	1.55385				0.033808
ENSMUSG00000030513	Pcsk6	254	235	395	375	386	177	517	363	283	359	645	352.081	0.639821	0.0468146	2985	2291	1698	proprotein convertase subtilisin/kexin type 6	protein coding gene	1.55814				0.0468146
ENSMUSG00000032290	Ptpn9	216	311	512	280	302	264	527	318	235	350	540	341.9	0.642562	0.0194538	2965	2209	1646	protein tyrosine phosphatase, non-receptor type 9	protein coding gene	1.5611				0.0194538
ENSMUSG00000031604	Msmo1	1111	1090	1650	1305	817	831	1550	788	837	1177	1730	1150.23	0.643272	0.00252058	9979	7412	5474	methylsterol monoxygenase 1	protein coding gene	1.56187				0.00252058
ENSMUSG00000036913	Trim67	182	110	190	287	165	179	289	187	223	297	353	218.147	0.646066	0.0259459	1812	1416	1046	tripartite motif-containing 67	protein coding gene	1.5649				0.0259459
ENSMUSG00000021194	Chga	14913	21430	35464	38397	26278	25644	39157	23410	21832	28394	37846	27770	0.651951	1.31213e-05	246525	179258	133507	chromogranin A	protein coding gene	1.57129				1.31213e-05
ENSMUSG00000030691	Fchsd2	376	407	729	696	426	463	637	391	479	629	757	533.591	0.661632	8.65973e-08	4604	3448	2542	FCH and double SH3 domains 2	protein coding gene	1.58187				8.65973e-08
ENSMUSG00000057880	Abat	720	942	1317	1051	482	635	1043	804	530	989	1201	867.505	0.665853	0.0112673	7524	5601	4113	4-aminobutyrate aminotransferase	protein coding gene	1.58651				0.0112673
ENSMUSG00000022479	Vdr	799	1235	1668	1701	957	1444	2241	1045	1263	1599	1991	1414.29	0.667743	0.000158217	12353	9200	6743	vitamin D (1,25-dihydroxyvitamin D3) receptor	protein coding gene	1.58859				0.000158217
ENSMUSG00000020189	Osbpl8	618	373	1111	600	366	439	736	523	632	727	862	625.384	0.673865	0.0441248	5398	4036	2951	oxysterol binding protein-like 8	protein coding gene	1.59534				0.0441248
ENSMUSG00000063275	Hacd1	672	579	1167	1136	630	671	1145	792	594	795	1170	832.419	0.678687	1.69806e-05	7386	5413	3938	3-hydroxyacyl-CoA dehydratase 1	protein coding gene	1.60068				1.69806e-05
ENSMUSG00000066705	Fxyd6	1418	1417	2658	3296	2485	2436	3769	2795	2081	3254	4411	2648.56	0.681262	0.00158677	22355	17388	12632	FXYD domain-containing ion transport regulator 6	protein coding gene	1.60354				0.00158677
ENSMUSG00000001751	Naglu	224	316	538	415	508	267	581	346	269	617	484	406.605	0.681757	0.0279494	3464	2635	1930	alpha-N-acetylglucosaminidase (Sanfilippo disease IIIB)	protein coding gene	1.60409				0.0279494
ENSMUSG00000027195	Hsd17b12	667	530	1447	989	748	747	1073	843	775	1003	1406	909.936	0.68189	0.000285839	7819	5918	4310	hydroxysteroid (17-beta) dehydrogenase 12	protein coding gene	1.60424				0.000285839
ENSMUSG00000024033	Rsph1	177	127	357	308	283	196	335	182	208	216	407	248.151	0.683365	0.0355432	2173	1623	1173	radial spoke head 1 homolog (Chlamydomonas)	protein coding gene	1.60588				0.0355432
ENSMUSG00000034282	Evpl	230	194	363	385	216	225	328	259	311	471	444	304.947	0.695383	0.000647859	2511	1991	1435	envoplakin	protein coding gene	1.61931				0.000647859
ENSMUSG00000027858	Tspan2	353	467	835	927	1038	747	1335	620	628	962	1311	813.843	0.696704	0.0388813	6950	5370	3853	tetraspanin 2	protein coding gene	1.6208				0.0388813
ENSMUSG00000027695	Pld1	227	294	331	346	252	181	506	219	178	400	298	288.664	0.696777	0.0178955	2534	1881	1351	phospholipase D1	protein coding gene	1.62088				0.0178955
ENSMUSG00000038112	AW551984	553	382	871	1062	705	867	992	780	773	1264	1503	862.427	0.704474	0.00745431	6985	5692	4060	expressed sequence AW551984	protein coding gene	1.62955				0.00745431
ENSMUSG00000022426	Josd1	230	185	325	259	135	237	382	208	212	336	402	258.864	0.706784	0.00382864	2173	1704	1207	Josephin domain containing 1	protein coding gene	1.63216				0.00382864
ENSMUSG00000035725	Prkx	157	288	447	281	251	216	467	174	226	334	311	281.426	0.717612	0.0236268	2507	1840	1312	protein kinase, X-linked	protein coding gene	1.64446				0.0236268
ENSMUSG00000071379	Hpcal1	497	499	697	972	569	385	906	847	688	1053	1305	743.324	0.718247	0.00408936	6060	4933	3485	hippocalcin-like 1	protein coding gene	1.64518				0.00408936
ENSMUSG00000028980	H6pd	114	91	209	206	128	182	261	116	147	142	291	166.912	0.719505	0.0300037	1454	1109	778	hexose-6-phosphate dehydrogenase (glucose 1-dehydrogenase)	protein coding gene	1.64662				0.0300037
ENSMUSG00000039483	Asb6	139	164	254	252	130	221	366	122	217	287	243	213.387	0.719708	0.024184	1865	1402	993	ankyrin repeat and SOCS box-containing 6	protein coding gene	1.64685				0.024184
ENSMUSG00000027293	Ehd4	181	207	362	237	90	190	255	182	170	285	321	221.53	0.739005	0.0328819	1874	1460	1020	EH-domain containing 4	protein coding gene	1.66902				0.0328819
ENSMUSG00000032265	Tent5a	1143	1402	2215	2161	1719	1207	2542	1343	1064	1635	2842	1708.12	0.743402	2.09928e-05	14796	11395	7878	terminal nucleotidyltransferase 5A	protein coding gene	1.67412				2.09928e-05
ENSMUSG00000036206	Sh3bp4	354	289	565	625	259	368	458	247	325	420	595	402.213	0.744906	0.00145831	3490	2663	1842	SH3-domain binding protein 4	protein coding gene	1.67586				0.00145831
ENSMUSG00000042515	Pwwp3b	976	1235	1701	1872	1291	1262	2300	1499	1191	2108	2806	1611.59	0.746555	6.42565e-11	13327	10787	7454	PWWP domain containing 3B	protein coding gene	1.67778				6.42565e-11
ENSMUSG00000061024	Rrs1	277	289	495	557	345	286	454	185	236	529	340	358.625	0.782071	0.00987046	3124	2375	1618	ribosome biogenesis regulator 1	protein coding gene	1.7196				0.00987046
ENSMUSG00000061808	Ttr	43187	55330	91799	97272	55539	48354	101219	56863	61467	73516	115396	70873.9	0.796683	1.46235e-14	611030	479202	320740	transthyretin	protein coding gene	1.7371				1.46235e-14
ENSMUSG00000028737	Aldh4a1	213	283	439	465	215	396	506	239	298	474	580	364.362	0.800308	0.000121267	3054	2464	1644	aldehyde dehydrogenase 4 family, member A1	protein coding gene	1.74147				0.000121267
ENSMUSG00000026547	Tagln2	2173	3124	5172	5412	3484	3161	5073	3398	3287	5123	7184	4122.76	0.806133	8.63237e-13	34284	27964	18627	transgelin 2	protein coding gene	1.74852				8.63237e-13
ENSMUSG00000028173	Wls	1278	1567	3191	2526	1299	1798	2660	1525	1232	2223	2379	1936.33	0.807732	2.49573e-06	17076	12979	8699	wntless WNT ligand secretion mediator	protein coding gene	1.75046				2.49573e-06
ENSMUSG00000029676	Pot1a	157	143	265	380	274	175	343	208	222	361	427	261.557	0.808808	0.000435485	2167	1776	1179	protection of telomeres 1A	protein coding gene	1.75176				0.000435485
ENSMUSG00000061578	Ksr2	66	97	186	168	138	95	247	129	94	124	204	136.879	0.808952	0.0107806	1220	929	619	kinase suppressor of ras 2	protein coding gene	1.75194				0.0107806
ENSMUSG00000047501	Cldn4	4159	4087	8385	12705	5850	4681	11159	8997	8377	9569	12630	7996.98	0.819989	0.00102116	68400	54448	36151	claudin 4	protein coding gene	1.76539				0.00102116
ENSMUSG00000024029	Tff3	126	97	265	318	118	106	300	231	195	162	286	195.111	0.837335	0.0324606	1756	1331	873	trefoil factor 3, intestinal	protein coding gene	1.78675				0.0324606
ENSMUSG00000071658	Gng3	327	316	429	809	253	243	639	413	358	558	499	431.285	0.843963	0.00106787	3787	2934	1910	guanine nucleotide binding protein (G protein), gamma 3	protein coding gene	1.79497				0.00106787
ENSMUSG00000029752	Asns	585	555	688	1121	540	704	1199	613	664	989	1749	827.843	0.844946	4.10181e-05	6669	5746	3661	asparagine synthetase	protein coding gene	1.7962				4.10181e-05
ENSMUSG00000038580	Sct	1638	1264	2849	3103	1284	1366	3005	2002	1782	2283	3310	2120.4	0.858184	4.23437e-08	18293	14550	9336	secretin	protein coding gene	1.81275				4.23437e-08
ENSMUSG00000026463	Atp2b4	138	294	475	367	209	201	426	402	212	410	571	327.184	0.858514	0.00523145	2724	2249	1456	ATPase, Ca++ transporting, plasma membrane 4	protein coding gene	1.81317				0.00523145
ENSMUSG00000058153	Sez6l	608	868	1559	1758	784	1206	1967	1338	880	1377	2303	1291.01	0.878259	2.19108e-05	10968	8964	5684	seizure related 6 homolog like	protein coding gene	1.83816				2.19108e-05
ENSMUSG00000028773	Fabp3	329	322	733	633	377	280	564	329	413	519	794	470.496	0.879567	4.20813e-07	3980	3243	2050	fatty acid binding protein 3, muscle and heart	protein coding gene	1.83982				4.20813e-07
ENSMUSG00000002985	Apoe	710	466	672	633	310	586	1732	684	804	1250	1448	819.59	0.88251	0.038785	6597	5735	3560	apolipoprotein E	protein coding gene	1.84358				0.038785
ENSMUSG00000055430	Nap1l5	510	464	1569	1808	1033	717	1759	884	922	791	1202	1036.04	0.892118	0.00884164	9666	7129	4530	nucleosome assembly protein 1-like 5	protein coding gene	1.8559				0.00884164
ENSMUSG00000027350	Chgb	78103	111065	195854	246971	99988	115343	222594	154101	137224	209624	242815	160588	0.914528	4.66379e-11	1361243	1117858	695824	chromogranin B	protein coding gene	1.88495				4.66379e-11
ENSMUSG00000063889	Crem	310	436	821	425	344	259	708	253	228	428	591	429.179	0.918185	0.00523464	3784	2973	1830	cAMP responsive element modulator	protein coding gene	1.88974				0.00523464
ENSMUSG00000021792	Prxl2a	3036	2533	4486	5523	2913	2868	7508	4055	3045	5468	7185	4295.67	0.919881	5.5058e-11	35967	30170	18450	peroxiredoxin like 2A	protein coding gene	1.89196				5.5058e-11
ENSMUSG00000001964	Emd	78	133	152	240	95	111	222	126	97	145	294	149.043	0.925988	0.000681796	1254	1053	640	emerin	protein coding gene	1.89998				0.000681796
ENSMUSG00000050751	Pgbd5	162	219	362	431	155	218	362	248	109	258	403	259.818	0.930058	0.00116056	2266	1816	1111	piggyBac transposable element derived 5	protein coding gene	1.90535				0.00116056
ENSMUSG00000022519	Srl	65	158	358	334	252	155	245	207	154	294	370	229.631	0.932396	0.0140509	1928	1601	991	sarcalumenin	protein coding gene	1.90844				0.0140509
ENSMUSG00000021504	B4galt7	60	65	175	131	88	75	91	119	96	255	161	117.347	0.938861	0.034977	900	813	503	xylosylprotein beta1,4-galactosyltransferase, polypeptide 7 (galactosyltransferase I)	protein coding gene	1.91701				0.034977
ENSMUSG00000011632	Pinlyp	120	130	78	287	113	99	345	119	142	263	239	171.055	0.949668	0.0367369	1433	1212	723	phospholipase A2 inhibitor and LY6/PLAUR domain containing	protein coding gene	1.93143				0.0367369
ENSMUSG00000032532	Cck	1050	1220	2059	3515	669	681	1423	1401	1499	1352	2441	1538.6	0.95217	0.0144151	13517	10790	6520	cholecystokinin	protein coding gene	1.93478				0.0144151
ENSMUSG00000004127	Trmt10a	457	225	557	590	130	338	627	311	200	463	557	398.286	0.952275	0.022641	3435	2794	1661	tRNA methyltransferase 10A	protein coding gene	1.93492				0.022641
ENSMUSG00000010307	Tmem86a	195	130	484	498	308	232	579	420	343	491	637	380.917	0.953361	0.00222607	3189	2689	1628	transmembrane protein 86A	protein coding gene	1.93638				0.00222607
ENSMUSG00000029359	Tesc	122	100	246	301	160	82	172	116	93	186	216	160.37	0.961446	0.00333184	1392	1121	673	tescalcin	protein coding gene	1.94726				0.00333184
ENSMUSG00000004791	Pgf	439	302	532	612	299	325	770	610	288	908	993	537.093	0.962112	0.000826633	4177	3815	2263	placental growth factor	protein coding gene	1.94816				0.000826633
ENSMUSG00000032501	Trib1	181	204	493	418	181	315	433	235	380	567	605	355.637	0.975436	0.000241144	2840	2516	1496	tribbles pseudokinase 1	protein coding gene	1.96624				0.000241144
ENSMUSG00000031119	Gpc4	931	668	1859	2427	1272	1529	3210	2026	1448	2891	2896	1865.98	0.982462	0.00039429	15370	13283	7874	glypican 4	protein coding gene	1.97583				0.00039429
ENSMUSG00000004371	Il11	46	92	200	197	107	59	104	102	94	191	144	119.333	0.991999	0.0151652	1001	836	500	interleukin 11	protein coding gene	1.98894				0.0151652
ENSMUSG00000055197	Fev	1156	1549	3310	3241	2027	1684	3496	2881	2324	4552	5552	2796.35	1.02024	5.4953e-06	21668	20151	11621	FEV transcription factor, ETS family member	protein coding gene	2.02826				5.4953e-06
ENSMUSG00000042613	Pbxip1	483	833	1408	1518	663	679	1616	1047	662	1361	1783	1065.18	1.04201	8.91693e-11	8909	7686	4367	pre B cell leukemia transcription factor interacting protein 1	protein coding gene	2.05909				8.91693e-11
ENSMUSG00000060802	B2m	141	246	435	365	232	259	580	363	306	503	880	377.114	1.04887	0.00022961	2927	2763	1547	beta-2 microglobulin	protein coding gene	2.0689				0.00022961
ENSMUSG00000025010	Ccnj	64	62	169	159	137	120	202	59	155	265	279	147.584	1.06342	0.0140509	1127	1074	597	cyclin J	protein coding gene	2.08988				0.0140509
ENSMUSG00000020303	Stc2	199	223	587	481	249	288	525	278	217	540	483	362.642	1.07953	2.62585e-12	3047	2616	1454	stanniocalcin 2	protein coding gene	2.11335				2.62585e-12
ENSMUSG00000060402	Chst8	84	131	236	361	112	135	261	322	140	417	377	227.138	1.08097	0.00944414	1782	1652	924	carbohydrate sulfotransferase 8	protein coding gene	2.11545				0.00944414
ENSMUSG00000076441	Ass1	177	253	274	466	143	295	557	230	215	641	476	330.212	1.09694	0.000158217	2610	2414	1313	argininosuccinate synthetase 1	protein coding gene	2.13901				0.000158217
ENSMUSG00000046733	Gprc5a	112	94	215	173	112	151	234	149	140	499	259	190.408	1.09696	0.00379003	1380	1380	758	G protein-coupled receptor, family C, group 5, member A	protein coding gene	2.13904				0.00379003
ENSMUSG00000015474	Ppt2	58	39	149	159	65	40	127	41	112	63	176	91.0857	1.13688	0.034799	790	674	355	palmitoyl-protein thioesterase 2	protein coding gene	2.19904				0.034799
ENSMUSG00000097789	Gm2115	143	385	916	699	394	605	1069	590	251	835	902	599.859	1.14152	0.00261149	5052	4421	2368	predicted gene 2115	protein coding gene	2.20613				0.00261149
ENSMUSG00000008855	Hdac5	217	233	547	517	164	211	465	321	280	520	652	365.695	1.14468	3.84588e-10	2955	2701	1426	histone deacetylase 5	protein coding gene	2.21097				3.84588e-10
ENSMUSG00000013089	Etv5	104	121	300	273	163	76	204	240	114	444	311	208.932	1.14916	0.00353938	1595	1532	818	ets variant 5	protein coding gene	2.21784				0.00353938
ENSMUSG00000029185	Fam114a1	135	46	264	226	120	71	258	224	96	229	349	178.149	1.15705	0.012999	1440	1326	692	family with sequence similarity 114, member A1	protein coding gene	2.23				0.012999
ENSMUSG00000037962	Rflna	83	283	320	423	122	272	554	213	180	347	580	296.505	1.16196	0.00177539	2450	2224	1153	refilin A	protein coding gene	2.23762				0.00177539
ENSMUSG00000008305	Tle1	338	252	772	652	267	370	768	470	373	764	1066	538.085	1.17369	9.79815e-11	4262	4022	2070	transducin-like enhancer of split 1	protein coding gene	2.25588				9.79815e-11
ENSMUSG00000024063	Lbh	358	257	757	589	199	221	770	194	304	247	756	413.197	1.22157	0.000984173	3649	3119	1533	limb-bud and heart	protein coding gene	2.332				0.000984173
ENSMUSG00000028713	Cyp4b1	172	314	379	816	246	176	519	208	206	415	524	352.642	1.22438	6.93006e-06	3036	2653	1322	cytochrome P450, family 4, subfamily b, polypeptide 1	protein coding gene	2.33655				6.93006e-06
ENSMUSG00000032186	Tmod2	932	1018	3309	2913	1118	923	2580	1190	732	1075	2541	1631.03	1.2968	3.01082e-06	14715	12418	5913	tropomodulin 2	protein coding gene	2.45683				3.01082e-06
ENSMUSG00000004415	Col26a1	66	18	139	135	54	62	108	92	44	151	184	93.2139	1.31333	0.00389946	718	717	336	collagen, type XXVI, alpha 1	protein coding gene	2.48514				0.00389946
ENSMUSG00000017493	Igfbp4	69	137	317	179	125	116	518	84	194	212	347	202.396	1.33256	0.000825713	1739	1573	725	insulin-like growth factor binding protein 4	protein coding gene	2.51849				0.000825713
ENSMUSG00000027947	Il6ra	76	164	244	287	83	145	360	194	107	321	458	213.992	1.33514	4.13927e-06	1660	1670	769	interleukin 6 receptor, alpha	protein coding gene	2.523				4.13927e-06
ENSMUSG00000005681	Apoa2	65	112	324	360	58	167	416	210	135	117	403	207.712	1.34442	0.0068	1847	1620	747	apolipoprotein A-II	protein coding gene	2.53928				0.0068
ENSMUSG00000026728	Vim	1314	1804	2087	4086	1828	1356	4774	1747	1147	4535	4785	2595.54	1.34736	8.91693e-11	20143	20267	9196	vimentin	protein coding gene	2.54445				8.91693e-11
ENSMUSG00000037428	Vgf	55	135	468	332	194	118	367	199	121	256	396	233.689	1.38897	4.16099e-05	1989	1819	822	VGF nerve growth factor inducible	protein coding gene	2.61892				4.16099e-05
ENSMUSG00000042680	Garem1	23	37	138	100	35	54	105	53	58	116	125	74.8198	1.40474	6.84352e-06	603	584	260	GRB2 associated regulator of MAPK1 subtype 1	protein coding gene	2.64771				6.84352e-06
ENSMUSG00000020218	Wif1	130	96	188	403	165	229	450	215	45	391	611	255.553	1.41365	0.00368522	1921	2043	880	Wnt inhibitory factor 1	protein coding gene	2.6641				0.00368522
ENSMUSG00000000184	Ccnd2	1066	849	3562	2361	864	607	3592	1212	1342	1375	2758	1738.47	1.42225	8.53992e-07	15455	13648	5940	cyclin D2	protein coding gene	2.68004				8.53992e-07
ENSMUSG00000045319	Proser2	47	69	290	365	68	188	305	213	156	360	416	217.853	1.47082	0.000852564	1701	1736	741	proline and serine rich 2	protein coding gene	2.77179				0.000852564
ENSMUSG00000044726	Erich5	30	53	130	217	15	72	85	57	44	50	188	82.8856	1.52567	0.0151652	703	670	271	glutamate rich 5	protein coding gene	2.87919				0.0151652
ENSMUSG00000026355	Mcm6	60	137	540	482	74	315	424	132	174	297	446	273.244	1.53483	0.000780496	2338	2189	892	minichromosome maintenance complex component 6	protein coding gene	2.89754				0.000780496
ENSMUSG00000036492	Rnf39	19	58	139	213	69	50	146	114	37	181	180	106.364	1.55489	0.000546588	845	859	347	ring finger protein 39	protein coding gene	2.93812				0.000546588
ENSMUSG00000001270	Ckb	391	466	1587	1119	232	210	975	375	338	621	749	634.222	1.56342	3.45586e-06	5693	5051	2012	creatine kinase, brain	protein coding gene	2.95554				3.45586e-06
ENSMUSG00000023017	Asic1	52	34	161	184	52	42	123	42	46	113	100	85.0093	1.57719	6.91083e-07	736	681	268	acid-sensing (proton-gated) ion channel 1	protein coding gene	2.98388				6.91083e-07
ENSMUSG00000039252	Lgi2	139	161	809	516	213	141	692	191	271	315	525	353.194	1.59225	4.60438e-08	3133	2857	1116	leucine-rich repeat LGI family, member 2	protein coding gene	3.0152				4.60438e-08
ENSMUSG00000026904	Slc4a10	98	90	458	193	100	109	219	76	126	341	461	201.457	1.69862	3.52721e-08	1469	1672	599	solute carrier family 4, sodium bicarbonate cotransporter-like, member 10	protein coding gene	3.2459				3.52721e-08
ENSMUSG00000026610	Esrrg	125	103	375	294	68	59	330	56	113	197	302	180.204	1.72279	2.20677e-07	1523	1498	524	estrogen-related receptor gamma	protein coding gene	3.30075				2.20677e-07
ENSMUSG00000021365	Nedd9	5	43	180	118	28	79	162	29	66	122	124	84.8178	1.74698	0.00761917	710	706	250	neural precursor cell expressed, developmentally down-regulated gene 9	protein coding gene	3.35654				0.00761917
ENSMUSG00000031451	Gas6	11	33	69	124	99	33	125	16	50	225	154	82.7866	1.75245	0.0130842	560	697	242	growth arrest specific 6	protein coding gene	3.3693				0.0130842
ENSMUSG00000041115	Iqsec2	14	14	47	51	20	4	29	5	18	53	47	26.9399	1.81718	0.00484986	202	227	75	IQ motif and Sec7 domain 2	protein coding gene	3.52393				0.00484986
ENSMUSG00000024427	Spry4	17	51	107	62	79	24	126	29	4	116	217	72.5489	1.81784	0.024184	499	628	204	sprouty RTK signaling antagonist 4	protein coding gene	3.52552				0.024184
ENSMUSG00000022055	Nefl	52	21	89	248	42	57	200	38	67	79	301	103.822	1.90947	7.54499e-05	814	917	277	neurofilament, light polypeptide	protein coding gene	3.75672				7.54499e-05
ENSMUSG00000054932	Afp	71	41	668	513	109	266	649	72	151	110	331	265.307	1.9173	0.00266893	2540	2271	710	alpha fetoprotein	protein coding gene	3.77715				0.00266893
ENSMUSG00000001473	Tubb6	63	33	135	83	25	45	120	13	22	126	230	78.7975	1.9549	0.000168071	539	694	201	tubulin, beta 6 class V	protein coding gene	3.8769				0.000168071
ENSMUSG00000034891	Sncb	45	30	172	184	38	45	218	88	23	130	201	103.401	1.97337	3.12933e-08	843	905	269	synuclein, beta	protein coding gene	3.92685				3.12933e-08
ENSMUSG00000005148	Klf5	49	14	445	187	95	45	160	24	86	106	132	121.436	1.97564	0.0041936	1105	1030	313	Kruppel-like factor 5	protein coding gene	3.93304				0.0041936
ENSMUSG00000047867	Gimap6	75	46	348	314	26	122	163	116	57	346	322	172.176	1.99293	5.85288e-06	1267	1493	442	GTPase, IMAP family member 6	protein coding gene	3.98044				5.85288e-06
ENSMUSG00000074240	Cib3	5	26	91	69	14	20	114	20	47	128	44	51.5545	2.01635	0.00146253	406	446	132	calcium and integrin binding family member 3	protein coding gene	4.04558				0.00146253
ENSMUSG00000050967	Creg2	7	9	57	39	11	6	26	1	14	17	36	19.9228	2.09456	0.00916744	170	175	48	cellular repressor of E1A-stimulated genes 2	protein coding gene	4.27095				0.00916744
ENSMUSG00000046768	Rhoj	3	10	37	18	2	7	28	2	9	30	7	13.8263	2.1189	0.0398783	116	120	33	ras homolog family member J	protein coding gene	4.34364				0.0398783
ENSMUSG00000000058	Cav2	42	1	208	204	106	79	174	38	53	289	329	134.066	2.13261	0.00523464	905	1204	319	caveolin 2	protein coding gene	4.38509				0.00523464
ENSMUSG00000031980	Agt	251	171	766	732	132	203	1166	268	209	719	1405	526.2	2.15003	1.30157e-21	3898	4788	1234	angiotensinogen (serpin peptidase inhibitor, clade A, member 8)	protein coding gene	4.43837				1.30157e-21
ENSMUSG00000048489	Depp1	42	32	231	138	19	33	192	23	103	68	377	109.404	2.18573	0.000294433	813	1006	252	DEPP1 autophagy regulator	protein coding gene	4.54957				0.000294433
ENSMUSG00000015134	Aldh1a3	85	26	361	145	59	17	102	2	22	139	86	95.5836	2.19607	0.024234	819	833	211	aldehyde dehydrogenase family 1, subfamily A3	protein coding gene	4.5823				0.024234
ENSMUSG00000070424	Art5	5	11	36	46	10	29	31	12	0	88	98	31.968	2.3681	0.0112673	180	299	67	ADP-ribosyltransferase 5	protein coding gene	5.16259				0.0112673
ENSMUSG00000033831	Fgb	191	56	483	537	149	247	841	131	140	225	2349	453.648	2.41587	0.000948976	2775	4435	914	fibrinogen beta chain	protein coding gene	5.3364				0.000948976
ENSMUSG00000071984	Fndc1	64	55	228	306	59	4	241	60	18	272	179	132.597	2.45798	3.35843e-05	1035	1226	260	fibronectin type III domain containing 1	protein coding gene	5.49445				3.35843e-05
ENSMUSG00000027977	Ndst3	4	4	33	4	4	3	6	3	8	19	70	13.5887	2.51962	0.0308601	69	132	26	N-deacetylase/N-sulfotransferase (heparan glucosaminyl) 3	protein coding gene	5.73431				0.0308601
ENSMUSG00000048834	Vstm2a	4	31	98	12	3	7	83	2	60	185	148	55.6076	2.52398	0.0483923	300	526	107	V-set and transmembrane domain containing 2A	protein coding gene	5.75169				0.0483923
ENSMUSG00000056494	Cngb3	8	2	57	20	17	2	42	2	4	39	18	19.0211	2.56479	0.00766975	154	176	35	cyclic nucleotide gated channel beta 3	protein coding gene	5.91667				0.00766975
ENSMUSG00000037362	Ccn3	8	22	67	38	11	7	40	0	0	52	54	26.6532	2.59196	0.0228536	193	251	48	cellular communication network factor 3	protein coding gene	6.02917				0.0228536
ENSMUSG00000040723	Rcsd1	2	3	19	11	2	4	25	3	3	10	24	9.26074	2.59669	0.00167295	72	89	17	RCSD domain containing 1	protein coding gene	6.04896				0.00167295
ENSMUSG00000026295	Spp2	74	46	352	234	27	36	818	79	81	103	528	206.239	2.75591	4.60438e-08	1747	2035	343	secreted phosphoprotein 2	protein coding gene	6.75479				4.60438e-08
ENSMUSG00000020251	Glt8d2	2	2	10	16	1	1	5	2	3	17	17	6.70665	2.78195	0.00957981	42	65	11	glycosyltransferase 8 domain containing 2	protein coding gene	6.8778				0.00957981
ENSMUSG00000038665	Dgki	2	4	36	9	1	1	3	2	5	19	29	9.86966	2.91116	0.0136184	63	96	15	diacylglycerol kinase, iota	protein coding gene	7.52224				0.0136184
ENSMUSG00000021647	Cartpt	565	846	7932	8248	746	604	15989	447	5273	3656	20170	5532.45	2.9185	0.00289662	40650	55995	8481	CART prepropeptide	protein coding gene	7.56061				0.00289662
ENSMUSG00000030208	Emp1	1	3	41	45	22	3	39	0	0	41	35	20.407	3.02585	0.0249491	154	201	29	epithelial membrane protein 1	protein coding gene	8.14463				0.0249491
ENSMUSG00000071540	3425401B19Rik	3	0	21	86	2	4	82	21	13	50	67	30.3226	3.07427	0.00109489	232	306	43	RIKEN cDNA 3425401B19 gene	protein coding gene	8.42262				0.00109489
ENSMUSG00000007655	Cav1	7	4	37	64	2	2	9	5	0	2	38	15.0821	3.10857	0.0169629	130	150	20	caveolin 1, caveolae protein	protein coding gene	8.62525				0.0169629
ENSMUSG00000056313	Tcim	166	28	888	475	28	55	1030	0	75	123	315	284.679	3.17867	0.0389105	2745	2831	352	transcriptional and immune response regulator	protein coding gene	9.05473				0.0389105
ENSMUSG00000015501	Hivep2	22	2	72	51	7	1	89	7	4	37	101	34.4006	3.18136	4.07779e-05	255	350	43	human immunodeficiency virus type I enhancer binding protein 2	protein coding gene	9.07164				4.07779e-05
ENSMUSG00000049598	Vsig8	3	3	8	23	1	1	14	3	1	28	22	9.41162	3.19414	0.000555453	57	95	12	V-set and immunoglobulin domain containing 8	protein coding gene	9.15233				0.000555453
ENSMUSG00000040694	Apobec2	0	8	269	246	78	5	90	36	5	124	375	107.881	3.30636	0.0270939	737	1104	132	apolipoprotein B mRNA editing enzyme, catalytic polypeptide 2	protein coding gene	9.8927				0.0270939
ENSMUSG00000026094	Stk17b	1	5	35	25	3	2	3	0	0	3	33	9.71656	3.38029	0.03045	74	99	11	serine/threonine kinase 17b (apoptosis-inducing)	protein coding gene	10.4128				0.03045
ENSMUSG00000024617	Camk2a	5	1	21	12	2	0	23	2	1	12	35	9.91298	3.40044	0.000599264	67	103	11	calcium/calmodulin-dependent protein kinase II alpha	protein coding gene	10.5593				0.000599264
ENSMUSG00000035540	Gc	142	69	1748	1294	107	68	1302	226	128	849	1853	683.899	3.47308	1.33338e-31	5084	7046	740	vitamin D binding protein	protein coding gene	11.1046				1.33338e-31
ENSMUSG00000040966	Slc22a2	0	1	37	1	6	0	14	4	3	57	26	13.2996	3.54206	0.0158567	66	135	14	solute carrier family 22 (organic cation transporter), member 2	protein coding gene	11.6484				0.0158567
ENSMUSG00000022074	Tnfrsf10b	0	2	39	58	1	2	11	0	11	14	40	15.7262	3.5848	0.00386142	124	162	16	tumor necrosis factor receptor superfamily, member 10b	protein coding gene	11.9987				0.00386142
ENSMUSG00000037991	Rmi2	4	0	4	6	0	0	18	2	0	28	19	7.07553	3.80796	0.0275964	34	75	6	RecQ mediated genome instability 2	protein coding gene	14.0058				0.0275964
ENSMUSG00000026418	Tnni1	1	2	9	50	1	3	1	1	1	18	56	12.2946	4.08043	0.00123578	69	134	9	troponin I, skeletal, slow 1	protein coding gene	16.9173				0.00123578
ENSMUSG00000038370	Pcp4l1	13	25	292	219	13	0	395	0	31	128	166	113.498	4.08594	0.00148012	988	1200	82	Purkinje cell protein 4-like 1	protein coding gene	16.9821				0.00148012
ENSMUSG00000015852	Fcrls	1	3	1	3	1	0	40	1	3	69	25	12.8556	4.15012	0.00454186	53	138	9	Fc receptor-like S, scavenger receptor	protein coding gene	17.7545				0.00454186
ENSMUSG00000032083	Apoa1	0	13	181	665	0	2	405	5	98	149	413	168.132	4.18117	0.0452508	1369	1813	118	apolipoprotein A-I	protein coding gene	18.1409				0.0452508
ENSMUSG00000022150	Dab2	0	1	1	5	2	7	109	1	3	80	44	21.8394	4.3009	0.00165993	129	239	14	disabled 2, mitogen-responsive phosphoprotein	protein coding gene	19.7106				0.00165993
ENSMUSG00000058248	Kcnh1	9	11	340	214	4	8	148	17	3	20	232	89.0615	4.43101	1.15553e-11	754	954	52	potassium voltage-gated channel, subfamily H (eag-related), member 1	protein coding gene	21.5708				1.15553e-11
ENSMUSG00000048616	Nog	2	0	74	10	0	2	6	2	1	4	35	12.2251	4.45022	0.00147024	97	129	7	noggin	protein coding gene	21.86				0.00147024
ENSMUSG00000033313	Fbxl8	0	0	9	26	0	2	3	1	1	19	22	7.27169	4.53323	0.00209067	42	79	4	F-box and leucine-rich repeat protein 8	protein coding gene	23.1546				0.00209067
ENSMUSG00000024677	Ms4a6b	1	0	0	0	1	1	74	0	2	44	28	12.9743	5.04618	0.0125318	79	146	5	membrane-spanning 4-domains, subfamily A, member 6B	protein coding gene	33.0408				0.0125318
ENSMUSG00000101389	Ms4a4a	3	0	0	0	0	0	34	1	0	81	17	12.0243	5.20912	0.0451495	38	132	4	membrane-spanning 4-domains, subfamily A, member 4A	protein coding gene	36.9915				0.0451495
ENSMUSG00000040152	Thbs1	2	2	157	66	2	0	0	3	1	18	107	31.874	5.35969	1.78098e-05	233	348	10	thrombospondin 1	protein coding gene	41.0607				1.78098e-05
ENSMUSG00000024300	Myo1f	0	0	2	0	0	0	97	2	2	23	25	12.8571	5.41344	0.00872143	103	147	4	myosin IF	protein coding gene	42.6195				0.00872143
ENSMUSG00000099398	Ms4a14	0	0	1	0	1	0	51	0	1	19	21	7.99717	5.59185	0.0102081	54	92	2	membrane-spanning 4-domains, subfamily A, member 14	protein coding gene	48.2296				0.0102081
ENSMUSG00000025287	Acot9	0	1	63	0	0	0	22	1	1	31	16	12.2475	5.73171	0.0008482	88	132	3	acyl-CoA thioesterase 9	protein coding gene	53.1393				0.0008482
ENSMUSG00000059498	Fcgr3	0	0	1	18	1	1	47	1	0	67	7	12.6666	5.77973	0.000456292	69	140	3	Fc receptor, IgG, low affinity III	protein coding gene	54.9381				0.000456292
ENSMUSG00000024818	Slc25a45	0	0	1	0	0	1	45	0	0	27	1	6.56804	5.80016	0.0315845	47	74	1	solute carrier family 25, member 45	protein coding gene	55.7215				0.0315845
ENSMUSG00000030220	Arhgdib	0	0	1	21	1	0	80	0	1	36	25	14.2309	6.43715	2.53474e-05	104	163	2	Rho, GDP dissociation inhibitor (GDI) beta	protein coding gene	86.6511				2.53474e-05
ENSMUSG00000098112	Bin2	0	1	1	0	0	0	84	0	0	19	16	10.3314	6.4613	0.00337178	86	120	1	bridging integrator 2	protein coding gene	88.1138				0.00337178
ENSMUSG00000029373	Pf4	0	2	0	1	0	0	84	1	0	159	29	24.3314	6.73475	0.000592587	88	273	3	platelet factor 4	protein coding gene	106.503				0.000592587
ENSMUSG00000036905	C1qb	0	0	1	0	0	0	137	1	0	323	59	46.0222	8.62597	0.00291986	139	520	1	complement component 1, q subcomponent, beta polypeptide	protein coding gene	395.072				0.00291986

## Sheet: 1b
Deconvolution analyses of differentially expressed genes identified by RNAseq that are enriched in endocrine progenitors and alpha cell population based on the single cell analysis (van Gurp et al., 2019)
Endocrine Progenitors/deconvolution	control	ISL1CKO	FC	Name		alpha/beta cell geny/deconvolution	control	ISL1CKO	FC	Name	Feature Type
Thbs1	10	348	41.0607	thrombospondin 1		Fap	254	1	0.00632064	fibroblast activation protein	protein coding gene
Fbxl8	4	79	23.1546	F-box and leucine-rich repeat protein 8		Gm50353	864	13	0.0174032	predicted gene, 50353	lncRNA gene
Kcnh1	52	954	21.5708	potassium voltage-gated channel, subfamily H (eag-related), member 1		Gm48949	108	2	0.0223895	predicted gene, 48949	lncRNA gene
Dab2	14	239	19.7106	disabled 2, mitogen-responsive phosphoprotein		Gm43229	245	6	0.0287257	predicted gene 43229	unclassified gene
Pcp4l1	82	1200	16.9821	Purkinje cell protein 4-like 1		Aqp4	586	16	0.030998	aquaporin 4	protein coding gene
Gm44103	21	314	16.9391	predicted gene, 44103		Gm48837	190	9	0.0547281	predicted gene, 48837	lncRNA gene
Tnni1	9	134	16.9173	troponin I, skeletal, slow 1		Npy	20386	1212	0.0603214	neuropeptide Y	protein coding gene
Rmi2	6	75	14.0058	RecQ mediated genome instability 2		Gcg	878236	57866	0.073587	glucagon	protein coding gene
Gm49704	5	54	12.9035	predicted gene, 49704		Gm15789	159	12	0.0822772	predicted gene 15789	pseudogene
Gm48482	13	140	12.6523	predicted gene, 48482		Acvr1c	6132	418	0.0824131	activin A receptor, type IC	protein coding gene
Tnfrsf10b	16	162	11.9987	tumor necrosis factor receptor superfamily, member 10b		Gm38355	124	9	0.0862931	predicted gene, 38355	unclassified gene
Slc22a2	14	135	11.6484	solute carrier family 22 (organic cation transporter), member 2		Zpld1	124	9	0.0889833	zona pellucida like domain containing 1	protein coding gene
Gm5860	6	59	11.4635	predicted gene 5860		Unc5c	1559	124	0.0895641	unc-5 netrin receptor C	protein coding gene
Gc	740	7046	11.1046	vitamin D binding protein		Ednra	294	25	0.0976526	endothelin receptor type A	protein coding gene
Camk2a	11	103	10.5593	calcium/calmodulin-dependent protein kinase II alpha		Gm42888	1349	120	0.108387	predicted gene 42888	unclassified gene
Stk17b	11	99	10.4128	serine/threonine kinase 17b (apoptosis-inducing)		Apod	128	12	0.109674	apolipoprotein D	protein coding gene
Apobec2	132	1104	9.8927	apolipoprotein B mRNA editing enzyme, catalytic polypeptide 2		Gm2861	122	13	0.119017	predicted gene 2861	lncRNA gene
Vsig8	12	95	9.15233	V-set and immunoglobulin domain containing 8		Gm38910	88	9	0.119931	predicted gene, 38910	lncRNA gene
Hivep2	43	350	9.07164	human immunodeficiency virus type I enhancer binding protein 2		Gip	5535	602	0.121628	gastric inhibitory polypeptide	protein coding gene
Cav1	20	150	8.62525	caveolin 1, caveolae protein		Cytip	3390	350	0.121744	cytohesin 1 interacting protein	protein coding gene
Emp1	29	201	8.14463	epithelial membrane protein 1		Gm37248	165	20	0.142385	predicted gene, 37248	unclassified gene
Dgki	15	96	7.52224	diacylglycerol kinase, iota		Fmo1	1693	220	0.151579	flavin containing monooxygenase 1	protein coding gene
Glt8d2	11	65	6.8778	glycosyltransferase 8 domain containing 2		Gm43373	528	72	0.159702	predicted gene 43373	unclassified gene
Rcsd1	17	89	6.04896	RCSD domain containing 1		Sntg1	356	51	0.163972	syntrophin, gamma 1	protein coding gene
Ccn3	48	251	6.02917	cellular communication network factor 3		Cabp1	113	16	0.165899	calcium binding protein 1	protein coding gene
Cngb3	35	176	5.91667	cyclic nucleotide gated channel beta 3		Rims3	718	104	0.165901	regulating synaptic membrane exocytosis 3	protein coding gene
Gm19391	25	119	5.50517	predicted gene, 19391		Pou6f2	1075	154	0.166438	POU domain, class 6, transcription factor 2	protein coding gene
Fndc1	260	1226	5.49445	fibronectin type III domain containing 1		Mafa	3309	488	0.16856	v-maf musculoaponeurotic fibrosarcoma oncogene family, protein A (avian)	protein coding gene
Art5	67	299	5.16259	ADP-ribosyltransferase 5		Mapt	2905	432	0.173033	microtubule-associated protein tau	protein coding gene
Mir205hg	21	86	4.85862	Mir205 host gene		Neto2	859	140	0.19048	neuropilin (NRP) and tolloid (TLL)-like 2	protein coding gene
Aldh1a3	211	833	4.5823	aldehyde dehydrogenase family 1, subfamily A3		Mctp2	3415	588	0.200629	multiple C2 domains, transmembrane 2	protein coding gene
Agt	1234	4788	4.43837	angiotensinogen (serpin peptidase inhibitor, clade A, member 8)		Tbx15	424	72	0.204431	T-box 15	protein coding gene
Cav2	319	1204	4.38509	caveolin 2		Bcas3os2	492	88	0.206166	BCAS3 microtubule associated cell migration factor, opposite strand 2	antisense lncRNA gene
Creg2	48	175	4.27095	cellular repressor of E1A-stimulated genes 2		Myo3a	186	33	0.211759	myosin IIIA	protein coding gene
Gimap6	442	1493	3.98044	GTPase, IMAP family member 6		Ripply3	8278	1664	0.232081	ripply transcriptional repressor 3	protein coding gene
Gm46123	128	439	3.9731	predicted gene, 46123		Tmsb15l	1825	384	0.243155	thymosin beta 15b like	protein coding gene
Sncb	269	905	3.92685	synuclein, beta		Gm6083	283	62	0.253594	predicted gene 6083	pseudogene
Tubb6	201	694	3.8769	tubulin, beta 6 class V		Kctd8	1160	250	0.257457	potassium channel tetramerisation domain containing 8	protein coding gene
Afp	710	2271	3.77715	alpha fetoprotein		Hpgds	1815	407	0.257526	hematopoietic prostaglandin D synthase	protein coding gene
Nefl	277	917	3.75672	neurofilament, light polypeptide		Galnt18	1900	460	0.276531	polypeptide N-acetylgalactosaminyltransferase 18	protein coding gene
Spry4	204	628	3.52552	sprouty RTK signaling antagonist 4		Ankrd31	958	234	0.280562	ankyrin repeat domain 31	protein coding gene
Iqsec2	75	227	3.52393	IQ motif and Sec7 domain 2		Mxra7	260	63	0.281917	matrix-remodelling associated 7	protein coding gene
Gm20485	91	264	3.51599	predicted gene 20485		Gm7205	525	128	0.287845	predicted gene 7205	pseudogene
Gas6	242	697	3.3693	growth arrest specific 6		Nnat	120941	31040	0.293612	neuronatin	protein coding gene
Nedd9	250	706	3.35654	neural precursor cell expressed, developmentally down-regulated gene 9		Col6a6	1196	311	0.304185	collagen, type VI, alpha 6	protein coding gene
Esrrg	524	1498	3.30075	estrogen-related receptor gamma		Gm34081	469	123	0.305566	predicted gene, 34081	lncRNA gene
Slc4a10	599	1672	3.2459	solute carrier family 4, sodium bicarbonate cotransporter-like, member 10		Tmsb15b2	4484	1183	0.305756	thymosin beta 15b2	protein coding gene
Lgi2	1116	2857	3.0152	leucine-rich repeat LGI family, member 2		G630016G05Rik	1069	290	0.314919	RIKEN cDNA G630016G05 gene	lncRNA gene
Asic1	268	681	2.98388	acid-sensing (proton-gated) ion channel 1		Grk5	1816	509	0.325767	G protein-coupled receptor kinase 5	protein coding gene
Ckb	2012	5051	2.95554	creatine kinase, brain		Arg1	5489	1523	0.329127	arginase, liver	protein coding gene
Rnf39	347	859	2.93812	ring finger protein 39		Spats2l	749	222	0.336695	spermatogenesis associated, serine-rich 2-like	protein coding gene
Mcm6	892	2189	2.89754	minichromosome maintenance complex component 6		Gm29245	236	69	0.338778	predicted gene 29245	antisense lncRNA gene
Erich5	271	670	2.87919	glutamate rich 5		Eya1	1438	423	0.341267	EYA transcriptional coactivator and phosphatase 1	protein coding gene
Proser2	741	1736	2.77179	proline and serine rich 2		Ppp2r2b	4512	1320	0.343603	protein phosphatase 2, regulatory subunit B, beta	protein coding gene
Ccnd2	5940	13648	2.68004	cyclin D2		Dubr	710	217	0.355715	Dppa2 upstream binding RNA	lncRNA gene
Wif1	880	2043	2.6641	Wnt inhibitory factor 1		Clmn	1147	352	0.361772	calmin	protein coding gene
Garem1	260	584	2.64771	GRB2 associated regulator of MAPK1 subtype 1		Gk	4774	1535	0.366194	glycerol kinase	protein coding gene
Vgf	822	1819	2.61892	VGF nerve growth factor inducible		Gm37459	1058	340	0.367083	predicted gene, 37459	lncRNA gene
Vim	9196	20267	2.54445	vimentin		Col1a2	2228	681	0.368312	collagen, type I, alpha 2	protein coding gene
Apoa2	747	1620	2.53928	apolipoprotein A-II		Mnx1	2109	675	0.370535	motor neuron and pancreas homeobox 1	protein coding gene
Il6ra	769	1670	2.523	interleukin 6 receptor, alpha		Pag1	379	122	0.371837	phosphoprotein associated with glycosphingolipid microdomains 1	protein coding gene
Igfbp4	725	1573	2.51849	insulin-like growth factor binding protein 4		Gm16638	1027	326	0.374741	predicted gene, 16638	lncRNA gene
A630023P12Rik	356	767	2.51146	RIKEN cDNA A630023P12 gene		Lrrtm2	1113	374	0.376936	leucine rich repeat transmembrane neuronal 2	protein coding gene
Col26a1	336	717	2.48514	collagen, type XXVI, alpha 1		Gm26814	1123	364	0.377029	predicted gene, 26814	lincRNA gene
Tmod2	5913	12418	2.45683	tropomodulin 2		Evc2	429	139	0.377454	EvC ciliary complex subunit 2	protein coding gene
Cyp4b1	1322	2653	2.33655	cytochrome P450, family 4, subfamily b, polypeptide 1		Gpm6b	346	114	0.387334	glycoprotein m6b	protein coding gene
Lbh	1533	3119	2.332	limb-bud and heart		Ppm1f	586	199	0.38978	protein phosphatase 1F (PP2C domain containing)	protein coding gene
C78197	550	1077	2.33064	expressed sequence C78197		Hadh	22947	7814	0.392187	hydroxyacyl-Coenzyme A dehydrogenase	protein coding gene
C630043F03Rik	625	1253	2.31548	RIKEN cDNA C630043F03 gene		Gm48435	325	109	0.395035	predicted gene, 48435	lncRNA gene
Tle1	2070	4022	2.25588	transducin-like enhancer of split 1		Ppfia2	1131	392	0.402155	protein tyrosine phosphatase, receptor type, f polypeptide (PTPRF), interacting protein (liprin), alpha 2	protein coding gene
Rflna	1153	2224	2.23762	refilin A		Tmsb15b1	1869	651	0.405559	thymosin beta 15b1	protein coding gene
Fam114a1	692	1326	2.23	family with sequence similarity 114, member A1		Rnf138rt1	3981	1408	0.410022	ring finger protein 138, retrogene 1	protein coding gene
Etv5	818	1532	2.21784	ets variant 5		Sgk2	1536	545	0.411507	serum/glucocorticoid regulated kinase 2	protein coding gene
Hdac5	1426	2701	2.21097	histone deacetylase 5		Sorcs1	1230	434	0.415154	sortilin-related VPS10 domain containing receptor 1	protein coding gene
Gm2115	2368	4421	2.20613	predicted gene 2115		Ffar1	4365	1555	0.415347	free fatty acid receptor 1	protein coding gene
Gprc5a	758	1380	2.13904	G protein-coupled receptor, family C, group 5, member A		H2ac6	978	350	0.416692	H2A clustered histone 6	protein coding gene
Ass1	1313	2414	2.13901	argininosuccinate synthetase 1		Celsr1	737	263	0.416748	cadherin, EGF LAG seven-pass G-type receptor 1	protein coding gene
Chst8	924	1652	2.11545	carbohydrate sulfotransferase 8		Rpia	546	199	0.417378	ribose 5-phosphate isomerase A	protein coding gene
Stc2	1454	2616	2.11335	stanniocalcin 2		Phactr1	4606	1692	0.422541	phosphatase and actin regulator 1	protein coding gene
Ccnj	597	1074	2.08988	cyclin J		Gm43188	5040	1829	0.42748	predicted gene 43188	unclassified gene
B2m	1547	2763	2.0689	beta-2 microglobulin		Th	2315	853	0.432253	tyrosine hydroxylase	protein coding gene
Pbxip1	4367	7686	2.05909	pre B cell leukemia transcription factor interacting protein 1		Hivep3	1553	579	0.434787	human immunodeficiency virus type I enhancer binding protein 3	protein coding gene
Lncpint	348	597	2.02979	long non-protein coding RNA, Trp53 induced transcript		Gcnt1	2541	942	0.43514	glucosaminyl (N-acetyl) transferase 1, core 2	protein coding gene
Fev	11621	20151	2.02826	FEV transcription factor, ETS family member		Ttn	787	300	0.438536	titin	protein coding gene
Il11	500	836	1.98894	interleukin 11		Arhgap24	1099	422	0.439355	Rho GTPase activating protein 24	protein coding gene
Gpc4	7874	13283	1.97583	glypican 4		Gramd4	602	233	0.442401	GRAM domain containing 4	protein coding gene
Trib1	1496	2516	1.96624	tribbles pseudokinase 1		Gm37949	1336	510	0.445918	predicted gene, 37949	unclassified gene
Pgf	2263	3815	1.94816	placental growth factor		Zcchc18	59950	22838	0.446539	zinc finger, CCHC domain containing 18	protein coding gene
Tesc	673	1121	1.94726	tescalcin		Ociad2	21803	8422	0.447385	OCIA domain containing 2	protein coding gene
Tmem86a	1628	2689	1.93638	transmembrane protein 86A		Meis2	61516	23683	0.448893	Meis homeobox 2	protein coding gene
Trmt10a	1661	2794	1.93492	tRNA methyltransferase 10A		Gm10847	325	127	0.449305	predicted gene 10847	lncRNA gene
Cck	6520	10790	1.93478	cholecystokinin		Gm47167	245	94	0.44976	predicted gene, 47167	lncRNA gene
Pinlyp	723	1212	1.93143	phospholipase A2 inhibitor and LY6/PLAUR domain containing		Higd1a	4502	1746	0.451648	HIG1 domain family, member 1A	protein coding gene
B4galt7	503	813	1.91701	xylosylprotein beta1,4-galactosyltransferase, polypeptide 7 (galactosyltransferase I)		Scg2	36516	14227	0.456871	secretogranin II	protein coding gene
Srl	991	1601	1.90844	sarcalumenin		A430090L17Rik	371	144	0.457933	RIKEN cDNA A430090L17 gene	lncRNA gene
Pgbd5	1111	1816	1.90535	piggyBac transposable element derived 5		Slc7a2	14247	5629	0.45897	solute carrier family 7 (cationic amino acid transporter, y+ system), member 2	protein coding gene
Emd	640	1053	1.89998	emerin		C230071H17Rik	5972	2378	0.463861	RIKEN cDNA C230071H17 gene	lncRNA gene
Prxl2a	18450	30170	1.89196	peroxiredoxin like 2A		Gm37363	458	184	0.466933	predicted gene, 37363	unclassified gene
Crem	1830	2973	1.88974	cAMP responsive element modulator		Klhl13	7425	3021	0.470906	kelch-like 13	protein coding gene
Chgb	695824	1117858	1.88495	chromogranin B		Gm8121	192	78	0.471017	predicted pseudogene 8121	pseudogene
Nap1l5	4530	7129	1.8559	nucleosome assembly protein 1-like 5		Pde6c	1941	785	0.471348	phosphodiesterase 6C, cGMP specific, cone, alpha prime	protein coding gene
Apoe	3560	5735	1.84358	apolipoprotein E		Gm17491	845	342	0.473771	predicted gene, 17491	lncRNA gene
Fabp3	2050	3243	1.83982	fatty acid binding protein 3, muscle and heart		Emid1	2134	888	0.47533	EMI domain containing 1	protein coding gene
Sez6l	5684	8964	1.83816	seizure related 6 homolog like		Fbxw24	1057	434	0.478919	F-box and WD-40 domain protein 24	protein coding gene
Atp2b4	1456	2249	1.81317	ATPase, Ca++ transporting, plasma membrane 4		Specc1	731	306	0.480053	sperm antigen with calponin homology and coiled-coil domains 1	protein coding gene
Sct	9336	14550	1.81275	secretin		Gm43000	883	363	0.481349	predicted gene 43000	lncRNA gene
Asns	3661	5746	1.7962	asparagine synthetase		Ccdc148	1784	740	0.482092	coiled-coil domain containing 148	protein coding gene
Gng3	1910	2934	1.79497	guanine nucleotide binding protein (G protein), gamma 3		Asb4	10019	4196	0.485981	ankyrin repeat and SOCS box-containing 4	protein coding gene
Tff3	873	1331	1.78675	trefoil factor 3, intestinal		Cldn11	7278	3029	0.490654	claudin 11	protein coding gene
Cldn4	36151	54448	1.76539	claudin 4		Tenm3	2828	1211	0.49439	teneurin transmembrane protein 3	protein coding gene
Ksr2	619	929	1.75194	kinase suppressor of ras 2		Maob	14665	6335	0.494437	monoamine oxidase B	protein coding gene
Pot1a	1179	1776	1.75176	protection of telomeres 1A		Peg10	105782	44839	0.50056	paternally expressed 10	protein coding gene
Wls	8699	12979	1.75046	wntless WNT ligand secretion mediator
Tagln2	18627	27964	1.74852	transgelin 2
A330076H08Rik	5953	8932	1.74635	RIKEN cDNA A330076H08 gene
Aldh4a1	1644	2464	1.74147	aldehyde dehydrogenase 4 family, member A1
Ttr	320740	479202	1.7371	transthyretin
Gm11451	345	509	1.72084	predicted gene 11451
Rrs1	1618	2375	1.7196	ribosome biogenesis regulator 1
Pwwp3b	7454	10787	1.67778	PWWP domain containing 3B
Sh3bp4	1842	2663	1.67586	SH3-domain binding protein 4
Tent5a	7878	11395	1.67412	terminal nucleotidyltransferase 5A
Ehd4	1020	1460	1.66902	EH-domain containing 4
Asb6	993	1402	1.64685	ankyrin repeat and SOCS box-containing 6
H6pd	778	1109	1.64662	hexose-6-phosphate dehydrogenase (glucose 1-dehydrogenase)
Hpcal1	3485	4933	1.64518	hippocalcin-like 1
Prkx	1312	1840	1.64446	protein kinase, X-linked
Josd1	1207	1704	1.63216	Josephin domain containing 1
AW551984	4060	5692	1.62955	expressed sequence AW551984
Pld1	1351	1881	1.62088	phospholipase D1
Tspan2	3853	5370	1.6208	tetraspanin 2
Evpl	1435	1991	1.61931	envoplakin
Rsph1	1173	1623	1.60588	radial spoke head 1 homolog (Chlamydomonas)
Hsd17b12	4310	5918	1.60424	hydroxysteroid (17-beta) dehydrogenase 12
Naglu	1930	2635	1.60409	alpha-N-acetylglucosaminidase (Sanfilippo disease IIIB)
Fxyd6	12632	17388	1.60354	FXYD domain-containing ion transport regulator 6
Hacd1	3938	5413	1.60068	3-hydroxyacyl-CoA dehydratase 1
Osbpl8	2951	4036	1.59534	oxysterol binding protein-like 8
Vdr	6743	9200	1.58859	vitamin D (1,25-dihydroxyvitamin D3) receptor
Abat	4113	5601	1.58651	4-aminobutyrate aminotransferase
Fchsd2	2542	3448	1.58187	FCH and double SH3 domains 2
Chga	133507	179258	1.57129	chromogranin A
Trim67	1046	1416	1.5649	tripartite motif-containing 67
Msmo1	5474	7412	1.56187	methylsterol monoxygenase 1
Ptpn9	1646	2209	1.5611	protein tyrosine phosphatase, non-receptor type 9
Pcsk6	1698	2291	1.55814	proprotein convertase subtilisin/kexin type 6
Man2a1	2536	3378	1.55385	mannosidase 2, alpha 1
Ifrd1	2315	3075	1.55054	interferon-related developmental regulator 1
Cndp2	1872	2505	1.55047	CNDP dipeptidase 2 (metallopeptidase M20 family)
Pkdcc	8216	10892	1.54802	protein kinase domain containing, cytoplasmic
Gale	3164	4178	1.54669	galactose-4-epimerase, UDP
Ykt6	2129	2810	1.52628	YKT6 v-SNARE homolog (S. cerevisiae)
Acads	723	939	1.51515	acyl-Coenzyme A dehydrogenase, short chain
Cryba2	21872	28361	1.51507	crystallin, beta A2
Vasp	3419	4392	1.50079	vasodilator-stimulated phosphoprotein

## Sheet: 1c
Transcription factor enrichment analysis (TFEA)*
Mean Rank		https://academic.oup.com/nar/article/47/W1/W212/5494769
average integrated ranks across libraries
Rank	TF	Score	Library	Overlapping_Genes
1	RFX6	12	ARCHS4 Coexpression,5;Enrichr Queries,6;GTEx Coexpression,25	SLC7A14,GLS,GHR,SCGN,FFAR1,HADH,MNX1,CHGB,TENT5A,ADRA2A,ALDH1A3,GPRC5A,MYO3A,SELENOP,CDC42EP1,SCG2,PFKFB2,RGS17,MAOB,GPR119,PLA2G1B,GCNT1,CRYBA2,USH1C,PTN,HSD17B12,HIGD1A,SLC7A2,PAPSS2,ERICH5,DPP4,TTR,ACVR1C,WIF1,NNAT,PNPO,TSPAN2,GC,PAK3,RAI2,CHGA,ATP8B1,KCNB2,PDX1,SLC16A12,ESRRG,GCG,KLF4,MEIS2,RFLNA,PTPRD,QDPR,FBXL8,MAFB,TH,FAP,FEV,FOXA3
2	FEV	13	ARCHS4 Coexpression,8;Enrichr Queries,28;GTEx Coexpression,3	SLC7A14,CIB1,ARHGAP36,LOXL2,SCGN,CCND2,FAM174A,FFAR4,NEFL,FFAR1,MNX1,CHGB,CHST8,KCNH6,KSR2,CARTPT,SEZ6L,ETV5,ADRA2A,VGF,MYO3A,SCG2,RGS17,MAOB,GPR119,CRYBA2,USH1C,SLC7A2,PAPSS2,TTR,SNTG1,NPY,NNAT,APOD,TSPAN2,GC,PAK3,CCDC184,RAI2,CHGA,EYA1,PCP4L1,POU6F2,SLC16A12,ESRRG,CCK,GCG,KLF4,PHOX2B,DLK1,QDPR,PYY,MAFB,TH,FAP,FXYD6,VIM
3	ZMAT4	22	ARCHS4 Coexpression,44;Enrichr Queries,2;GTEx Coexpression,20	CAMK2A,CABP1,CELSR1,PPP1R9A,KALRN,LOXL2,IGSF21,GNG3,RIMS3,SV2B,EPB41L1,SNTG1,CREG2,LRRTM2,NEFL,PHACTR1,PAK3,DLGAP2,VAT1L,PPFIA2,CHGB,KCNH1,CHGA,MAGI1,COL26A1,CADM1,KCND2,AUTS2,PRKCB,TESC,TMOD2,SLC4A10,ATP2B4,ESRRG,SORCS1,NPNT,MEIS2,NAP1L5,POU3F4,PTPRD,PPP2R2B,FXYD6,TAGLN2,MAPT,VSTM2A,DGKI,ST6GALNAC5,ADGRL3
4	ISL1	45.67	ARCHS4 Coexpression,2;Enrichr Queries,1;GTEx Coexpression,134	SLC7A14,CELSR1,PPP1R9A,RND3,GLS,GHR,SCGN,EDNRA,CCND2,BASP1,PEG10,NEFL,FFAR1,HADH,PAMR1,MNX1,WLS,CHGB,KCNH6,TENT5A,NPNT,SEZ6L,ADRA2A,DCN,ALDH1A3,MYO3A,MASP1,SCG2,PFKFB2,GPR119,USH1C,CRYBA2,PTN,THBS1,SLC7A2,PAPSS2,TTR,ACVR1C,FRZB,NPY,NNAT,GCNT2,PNPO,TSPAN2,GC,PAK3,RAI2,CHGA,EYA1,CADM1,AUTS2,CAV1,KCNB2,POU6F2,SLC16A12,PDX1,ESRRG,GCG,KLF4,MEIS2,DLK1,RFLNA,PTPRD,COL1A2,MAFB,KLF5,FAP,FEV,VIM
5	PEG3	47	ARCHS4 Coexpression,49;GTEx Coexpression,45	RASGRF1,CAMK2A,SLC7A14,ABAT,ZCCHC18,PPP1R9A,KALRN,TRO,LMBR1,RIMS3,SV2B,EPB41L1,PEG10,LRRTM2,CREG2,CCDC184,VAT1L,PPFIA2,PRKCB,TMOD2,SLC4A10,SEZ6L,NAP1L5,ATAT1,PTPRD,PKP4,MAPT,VSTM2A,SCG2,DGKI,ADGRL3
6	NR2F2	52.4	ARCHS4 Coexpression,58;ENCODE ChIP-seq,21;Enrichr Queries,18;ReMap ChIP-seq,64;GTEx Coexpression,101	SCARB1,SHB,CELSR1,RCSD1,RND3,TTC28,LOXL2,EDNRA,CCND2,NAGLU,BASP1,HCFC1R1,ARHGDIB,CCDC97,SLC25A45,EMD,B2M,MNX1,WLS,FGB,TLE1,IGFBP4,ARG1,HEG1,APOA2,APOA1,EMP1,ARMC7,RHOA,DCN,GIP,ALDH1A3,ZEB1,VGF,RHOJ,CLDN7,CDC42EP1,TAGLN2,MXRA7,TRIB1,ALDOA,ARL8A,PKDCC,GLT8D2,NEDD9,PBXIP1,AFP,PTN,PLD1,THBS1,STC2,SH3BP4,APOD,APOE,RAI2,EVC2,VASP,CADM1,AUTS2,CAV2,CAV1,SPRY4,ARHGAP29,KLF4,MEIS2,ATAT1,ALDH4A1,DAB2,COL1A2…
7	FOXA2	63	Literature ChIP-seq,20;ARCHS4 Coexpression,43;ENCODE ChIP-seq,6;Enrichr Queries,154;ReMap ChIP-seq,1;GTEx Coexpression,154	SCARB1,ABAT,RORA,CELSR1,LOXL2,SCGN,HPGDS,EDNRA,CCND2,NAGLU,GPR171,CDK5RAP1,SLC25A45,MNX1,CHGB,KCNH1,MAGI1,TLE1,IGFBP4,HPCAL1,ARMC7,NPNT,PGF,POU3F4,EML4,RBP4,CLDN7,SELENOP,TRIB1,SCG2,DGKI,PFKFB2,PKDCC,FAM114A1,CCDC148,TSHZ1,SLC22A2,IQGAP1,PLD1,HACD2,KALRN,DPP4,GRK5,EPB41L1,MAN2A1,APOE,HIVEP2,VASP,CADM1,AUTS2,ATP8B1,CAV1,SLC16A12,SLC16A10,ESRRG,MED13L,PTPRD,QDPR,PYY,MAFB,SPATS2L,OGT,AARS,ST6GALNAC2…
*TF enrichment analysis (TFEA) prioritizes transcription factors based on the overlap between given lists of differentially expressed genes, and previously annotated TF targets assembled from multiple resources (Keenan et al., 2019). Only first seven enriched TFs listed.

## Sheet: 1d
Differentially expressed protein coding genes between control and Isl1CKO based on RNA sequencing of pancreatic endocrine cells at P9; adjusted p-value < 0.05, fold change > 1.5 cut-off values, protein coding genes	Differentially expressed protein coding genes between control and Isl1CKO based on RNA sequencing of pancreatic endocrine cells at P9; adjusted p-value < 0.05, fold change > 1.5 cut-off values, protein coding genes
Ensembl ID	Gene symbol	log2FC	padj	ISL1CKO	control	Fold change	Name
ENSMUSG00000070529	Wfdc10	9.67654	3.05925e-13	1229	0	818.332	WAP four-disulfide core domain 10
ENSMUSG00000024526	Cidea	9.55358	3.62942e-15	1707	1	751.477	cell death-inducing DNA fragmentation factor, alpha subunit-like effector A
ENSMUSG00000049404	Rarres1	8.98798	2.85389e-11	2617	3	507.751	retinoic acid receptor responder (tazarotene induced) 1
ENSMUSG00000020218	Wif1	8.4707	4.26572e-20	2434	4	354.761	Wnt inhibitory factor 1
ENSMUSG00000056586	Zar1l	7.83686	8.63768e-08	364	0	228.628	zygote arrest 1-like
ENSMUSG00000048834	Vstm2a	7.4274	6.86023e-23	2517	9	172.136	V-set and transmembrane domain containing 2A
ENSMUSG00000024125	Sbpl	7.2215	1.60986e-10	221	0	149.241	spermine binding protein-like
ENSMUSG00000020953	Coch	7.20094	1.91086e-07	503	2	147.13	cochlin
ENSMUSG00000012428	Steap4	6.98589	1.96665e-16	1227	6	126.754	STEAP family member 4
ENSMUSG00000032978	Guca2b	6.75642	0.000344757	234	1	108.115	guanylate cyclase activator 2b (retina)
ENSMUSG00000032348	Gsta4	6.60189	0.000268973	319	2	97.133	glutathione S-transferase, alpha 4
ENSMUSG00000020000	Moxd1	6.43668	1.04818e-21	1933	13	86.6231	monooxygenase, DBH-like 1
ENSMUSG00000021647	Cartpt	6.28591	1.35664e-13	15661	128	78.0272	CART prepropeptide
ENSMUSG00000072944	Nup62cl	6.17453	0.000101153	583	5	72.2303	nucleoporin 62 C-terminal like
ENSMUSG00000031635	Anxa10	6.07432	0.00482704	280	3	67.3835	annexin A10
ENSMUSG00000036816	Atoh7	6.04973	0.000281899	146	1	66.2446	atonal bHLH transcription factor 7
ENSMUSG00000020461	Clhc1	5.81054	0.0226598	176	2	56.1237	clathrin heavy chain linker domain containing 1
ENSMUSG00000037362	Ccn3	5.68458	6.27686e-08	642	8	51.4314	cellular communication network factor 3
ENSMUSG00000032420	Nt5e	5.64058	1.35664e-13	6589	85	49.8864	5' nucleotidase, ecto
ENSMUSG00000061762	Tac1	5.53416	2.16033e-05	436	6	46.3391	tachykinin 1
ENSMUSG00000056379	Taar1	5.43883	8.91536e-05	266	4	43.3761	trace amine-associated receptor 1
ENSMUSG00000031780	Ccl17	5.43686	0.0233731	92	1	43.3168	chemokine (C-C motif) ligand 17
ENSMUSG00000070866	Zfp804a	5.42995	1.16365e-13	932	14	43.11	zinc finger protein 804A
ENSMUSG00000037280	Galnt6	5.36151	2.57768e-07	471	7	41.1126	polypeptide N-acetylgalactosaminyltransferase 6
ENSMUSG00000037568	Vash2	5.32907	0.000182557	411	6	40.1985	vasohibin 2
ENSMUSG00000041378	Cldn5	5.32026	9.72299e-14	2608	37	39.9539	claudin 5
ENSMUSG00000022783	Spag6l	5.21478	0.000845773	232	4	37.1368	sperm associated antigen 6-like
ENSMUSG00000020581	Agr2	5.20852	0.0219668	111	2	36.9761	anterior gradient 2
ENSMUSG00000045690	Wdr89	5.13625	0.00485922	74	1	35.1695	WD repeat domain 89
ENSMUSG00000033721	Vav3	5.12206	5.3238e-25	2075	37	34.8253	vav 3 oncogene
ENSMUSG00000027249	F2	5.0954	0.00215969	118	2	34.1877	coagulation factor II
ENSMUSG00000024863	Mbl2	5.09399	5.95331e-05	176	3	34.1542	mannose-binding lectin (protein C) 2
ENSMUSG00000014104	Sval2	4.98899	0.000385468	300	6	31.7568	seminal vesicle antigen-like 2
ENSMUSG00000020704	Asic2	4.97917	5.04431e-07	2680	51	31.5412	acid-sensing (proton-gated) ion channel 2
ENSMUSG00000038009	Dnajc22	4.9756	0.0173849	111	2	31.4634	DnaJ heat shock protein family (Hsp40) member C22
ENSMUSG00000073207	Ccdc160	4.92904	4.65669e-08	871	18	30.4641	coiled-coil domain containing 160
ENSMUSG00000031224	Magee2	4.86951	0.000307197	190	4	29.2327	MAGE family member E2
ENSMUSG00000025468	Caly	4.86522	0.00404772	190	4	29.1459	calcyon neuron-specific vesicular protein
ENSMUSG00000021342	Prl	4.7925	0.00683931	180	4	27.7132	prolactin
ENSMUSG00000005220	Corin	4.78077	1.59947e-06	728	16	27.4888	corin, serine peptidase
ENSMUSG00000009214	Mymk	4.75093	0.00567646	143	3	26.9261	myomaker, myoblast fusion factor
ENSMUSG00000033595	Lgi3	4.69278	0.0074154	86	2	25.8624	leucine-rich repeat LGI family, member 3
ENSMUSG00000028121	Bcar3	4.64782	3.31354e-06	617	15	25.0689	breast cancer anti-estrogen resistance 3
ENSMUSG00000018774	Cd68	4.61539	0.0315253	113	3	24.5116	CD68 antigen
ENSMUSG00000040653	Ppp1r14c	4.61496	1.08654e-08	3253	77	24.5042	protein phosphatase 1, regulatory inhibitor subunit 14C
ENSMUSG00000029075	Tnfrsf4	4.60897	0.0290444	75	2	24.4027	tumor necrosis factor receptor superfamily, member 4
ENSMUSG00000030772	Dkk3	4.58031	6.45603e-12	2688	70	23.9228	dickkopf WNT signaling pathway inhibitor 3
ENSMUSG00000047878	A4galt	4.53974	0.00278036	188	5	23.2594	alpha 1,4-galactosyltransferase
ENSMUSG00000040612	Ildr2	4.53934	0.000154018	1621	42	23.2529	immunoglobulin-like domain containing receptor 2
ENSMUSG00000045288	Ush1g	4.50953	0.00405126	103	3	22.7774	USH1 protein network component sans
ENSMUSG00000051998	Lax1	4.45622	0.0194501	171	5	21.951	lymphocyte transmembrane adaptor 1
ENSMUSG00000031654	Cbln1	4.44677	0.00332909	178	5	21.8078	cerebellin 1 precursor protein
ENSMUSG00000027350	Chgb	4.43229	5.99905e-70	1785012	50436	21.5899	chromogranin B
ENSMUSG00000052981	Ube2ql1	4.41917	0.000523569	341	10	21.3946	ubiquitin-conjugating enzyme E2Q family-like 1
ENSMUSG00000034438	Gbp8	4.41887	0.00247866	202	6	21.3901	guanylate-binding protein 8
ENSMUSG00000040016	Ptger3	4.40167	8.97413e-06	2870	83	21.1366	prostaglandin E receptor 3 (subtype EP3)
ENSMUSG00000035208	Slfn8	4.36381	5.35807e-06	259	8	20.5892	schlafen 8
ENSMUSG00000027358	Bmp2	4.35647	5.82836e-09	524	16	20.4846	bone morphogenetic protein 2
ENSMUSG00000024525	Impa2	4.34153	0.00176131	205	6	20.2736	inositol monophosphatase 2
ENSMUSG00000044734	Serpinb1a	4.30167	4.91964e-10	3418	110	19.7211	serine (or cysteine) peptidase inhibitor, clade B, member 1a
ENSMUSG00000059173	Pde1a	4.2842	2.20713e-16	5343	170	19.4837	phosphodiesterase 1A, calmodulin-dependent
ENSMUSG00000008540	Mgst1	4.28349	0.000445612	660	20	19.4742	microsomal glutathione S-transferase 1
ENSMUSG00000032940	Rbm11	4.27732	0.00222051	208	7	19.3911	RNA binding motif protein 11
ENSMUSG00000054679	Srsf12	4.25251	0.00615398	193	6	19.0605	serine and arginine-rich splicing factor 12
ENSMUSG00000022912	Pros1	4.25097	3.45174e-09	5581	168	19.0401	protein S (alpha)
ENSMUSG00000025017	Pik3ap1	4.2011	0.0115827	243	9	18.3932	phosphoinositide-3-kinase adaptor protein 1
ENSMUSG00000043461	Sptssb	4.16935	0.000368921	243	8	17.9928	serine palmitoyltransferase, small subunit B
ENSMUSG00000052374	Actn2	4.16388	0.000303216	298	10	17.9248	actinin alpha 2
ENSMUSG00000024986	Hhex	4.11713	0.000519806	237	9	17.3532	hematopoietically expressed homeobox
ENSMUSG00000024558	Mapk4	4.07223	2.14022e-09	1510	55	16.8214	mitogen-activated protein kinase 4
ENSMUSG00000055197	Fev	4.03814	1.44271e-08	6428	242	16.4286	FEV transcription factor, ETS family member
ENSMUSG00000060181	Slc35e3	4.03225	0.00303936	226	8	16.3617	solute carrier family 35, member E3
ENSMUSG00000048572	Tmem252	4.02046	2.4229e-08	1882	66	16.2285	transmembrane protein 252
ENSMUSG00000071984	Fndc1	4.00427	0.000255195	217	9	16.0474	fibronectin type III domain containing 1
ENSMUSG00000020904	Cfap52	3.99723	0.00598161	347	13	15.9693	cilia and flagella associated protein 52
ENSMUSG00000035681	Kcnc2	3.98836	5.27434e-05	901	34	15.8714	potassium voltage gated channel, Shaw-related subfamily, member 2
ENSMUSG00000042485	Mustn1	3.96768	0.00598161	100	4	15.6456	musculoskeletal, embryonic nuclear protein 1
ENSMUSG00000042474	Fcmr	3.94884	0.00295229	526	22	15.4426	Fc fragment of IgM receptor
ENSMUSG00000006720	Zfp184	3.9328	0.00215969	118	5	15.2719	zinc finger protein 184 (Kruppel-like)
ENSMUSG00000026773	Pfkfb3	3.85895	7.3656e-10	931	39	14.5098	6-phosphofructo-2-kinase/fructose-2,6-biphosphatase 3
ENSMUSG00000069805	Fbp1	3.85035	0.0116512	6842	286	14.4235	fructose bisphosphatase 1
ENSMUSG00000022376	Adcy8	3.84892	0.00162545	392	17	14.4092	adenylate cyclase 8
ENSMUSG00000003354	Ccdc65	3.84013	0.028779	244	10	14.3217	coiled-coil domain containing 65
ENSMUSG00000060962	Dmkn	3.81153	0.000568692	339	13	14.0406	dermokine
ENSMUSG00000015134	Aldh1a3	3.78353	6.85267e-06	1697	71	13.7707	aldehyde dehydrogenase family 1, subfamily A3
ENSMUSG00000044835	Ankrd45	3.77584	0.0157952	115	5	13.6975	ankyrin repeat domain 45
ENSMUSG00000026765	Lypd6b	3.76526	0.00312473	262	12	13.5974	LY6/PLAUR domain containing 6B
ENSMUSG00000025370	Cdh9	3.7371	0.0264469	114	6	13.3346	cadherin 9
ENSMUSG00000021057	Akap5	3.73169	0.00061963	251	12	13.2846	A kinase (PRKA) anchor protein 5
ENSMUSG00000026679	Enkur	3.70652	0.00523427	1693	85	13.0549	enkurin, TRPC channel interacting protein
ENSMUSG00000001943	Vsig2	3.70444	0.000759776	222	11	13.0361	V-set and immunoglobulin domain containing 2
ENSMUSG00000019767	Ccdc170	3.69667	0.000224043	286	13	12.9661	coiled-coil domain containing 170
ENSMUSG00000047842	Diras2	3.67881	9.80432e-06	660	30	12.8065	DIRAS family, GTP-binding RAS-like 2
ENSMUSG00000024302	Dtna	3.62992	0.000363578	897	42	12.3798	dystrobrevin alpha
ENSMUSG00000021991	Cacna2d3	3.61905	5.13667e-07	2683	141	12.2869	calcium channel, voltage-dependent, alpha2/delta subunit 3
ENSMUSG00000073102	Drc1	3.61773	2.0848e-06	795	41	12.2757	dynein regulatory complex subunit 1
ENSMUSG00000104346	Pcdhga3	3.59964	0.0435478	118	6	12.1227	protocadherin gamma subfamily A, 3
ENSMUSG00000058571	Gpc6	3.59911	1.74477e-05	1030	53	12.1183	glypican 6
ENSMUSG00000040046	Tph1	3.58936	6.19767e-05	688	32	12.0366	tryptophan hydroxylase 1
ENSMUSG00000027202	Slc12a1	3.57571	1.96998e-05	726	38	11.9233	solute carrier family 12, member 1
ENSMUSG00000025475	Adgra1	3.57445	9.51891e-09	614	31	11.9129	adhesion G protein-coupled receptor A1
ENSMUSG00000045730	Adrb2	3.56758	4.6871e-06	1119	60	11.8562	adrenergic receptor, beta 2
ENSMUSG00000063887	Nlgn1	3.53756	3.52201e-07	2237	124	11.6121	neuroligin 1
ENSMUSG00000043673	Kcns3	3.52742	0.0015066	269	14	11.5308	potassium voltage-gated channel, delayed-rectifier, subfamily S, member 3
ENSMUSG00000046959	Slc26a1	3.51562	0.0234487	141	8	11.4369	solute carrier family 26 (sulfate transporter), member 1
ENSMUSG00000020052	Ascl1	3.50245	0.00569804	780	38	11.3329	achaete-scute family bHLH transcription factor 1
ENSMUSG00000026611	Spata17	3.50089	0.00815128	146	8	11.3207	spermatogenesis associated 17
ENSMUSG00000017165	Gast	3.47942	0.00610323	2129	128	11.1534	gastrin
ENSMUSG00000034936	Arl4d	3.45877	0.00166096	2571	145	10.9949	ADP-ribosylation factor-like 4D
ENSMUSG00000072949	Acot1	3.44719	0.00376716	240	13	10.9071	acyl-CoA thioesterase 1
ENSMUSG00000022269	Marchf11	3.44684	0.000316967	647	39	10.9044	membrane associated ring-CH-type finger 11
ENSMUSG00000041992	Rapgef5	3.44572	0.00113299	596	32	10.896	Rap guanine nucleotide exchange factor (GEF) 5
ENSMUSG00000047793	Sned1	3.43923	0.00099379	786	42	10.847	sushi, nidogen and EGF-like domains 1
ENSMUSG00000045103	Dmd	3.39543	2.50226e-16	4769	280	10.5226	dystrophin, muscular dystrophy
ENSMUSG00000047182	Irs3	3.39118	0.0309469	211	11	10.4917	insulin receptor substrate 3
ENSMUSG00000064080	Fbln2	3.39096	0.00150737	307	18	10.4901	fibulin 2
ENSMUSG00000056494	Cngb3	3.34323	0.000904659	435	28	10.1488	cyclic nucleotide gated channel beta 3
ENSMUSG00000022519	Srl	3.3426	0.00320434	215	14	10.1443	sarcalumenin
ENSMUSG00000024172	St6gal2	3.3365	0.0151999	245	15	10.1015	beta galactoside alpha 2,6 sialyltransferase 2
ENSMUSG00000046242	Nme9	3.32603	0.000216453	1322	82	10.0285	NME/NM23 family member 9
ENSMUSG00000031271	Serpina7	3.30725	5.24209e-07	3499	217	9.89878	serine (or cysteine) peptidase inhibitor, clade A (alpha-1 antiproteinase, antitrypsin), member 7
ENSMUSG00000003526	Prodh	3.29761	0.0135266	132	8	9.83286	proline dehydrogenase
ENSMUSG00000007655	Cav1	3.2908	0.0428982	1320	88	9.78653	caveolin 1, caveolae protein
ENSMUSG00000009216	Fam163b	3.28711	0.0106604	149	9	9.76155	family with sequence similarity 163, member B
ENSMUSG00000060402	Chst8	3.28028	0.00335112	241	16	9.71543	carbohydrate sulfotransferase 8
ENSMUSG00000051401	Kctd16	3.26872	7.83532e-06	486	30	9.63788	potassium channel tetramerisation domain containing 16
ENSMUSG00000042680	Garem1	3.26851	0.0137525	156	10	9.63651	GRB2 associated regulator of MAPK1 subtype 1
ENSMUSG00000030228	Pik3c2g	3.26126	5.60062e-11	7650	480	9.58817	phosphatidylinositol-4-phosphate 3-kinase catalytic subunit type 2 gamma
ENSMUSG00000055421	Pcdh9	3.24757	8.05215e-05	632	40	9.49765	protocadherin 9
ENSMUSG00000002900	Lamb1	3.24657	1.01732e-05	1134	77	9.49104	laminin B1
ENSMUSG00000019960	Dusp6	3.2283	6.67722e-21	8593	550	9.37165	dual specificity phosphatase 6
ENSMUSG00000048562	Sp8	3.22509	0.0222042	187	13	9.35079	trans-acting transcription factor 8
ENSMUSG00000020607	Lratd1	3.22342	2.36656e-08	2437	167	9.33998	LRAT domain containing 1
ENSMUSG00000004105	Angptl2	3.20385	0.0319745	160	11	9.21414	angiopoietin-like 2
ENSMUSG00000045034	Ankrd34b	3.18246	0.0435478	506	31	9.07851	ankyrin repeat domain 34B
ENSMUSG00000035459	Stab2	3.17182	4.40619e-06	448	31	9.0118	stabilin 2
ENSMUSG00000064293	Cntn4	3.15661	6.82946e-06	233	16	8.9173	contactin 4
ENSMUSG00000070530	Wfdc16	3.14959	0.0117454	2439	182	8.87404	WAP four-disulfide core domain 16
ENSMUSG00000034145	Tmem63c	3.14719	0.001037	141	10	8.85929	transmembrane protein 63c
ENSMUSG00000028524	Sgip1	3.13907	0.00087585	577	41	8.80955	SH3-domain GRB2-like (endophilin) interacting protein 1
ENSMUSG00000074968	Ano3	3.1369	0.00401647	279	18	8.79633	anoctamin 3
ENSMUSG00000031554	Adam5	3.12315	0.04675	163	12	8.7129	a disintegrin and metallopeptidase domain 5
ENSMUSG00000022696	Sidt1	3.11816	0.00972056	274	20	8.68278	SID1 transmembrane family, member 1
ENSMUSG00000028713	Cyp4b1	3.11541	0.00127648	825	54	8.66629	cytochrome P450, family 4, subfamily b, polypeptide 1
ENSMUSG00000025608	Podxl	3.09059	0.0334149	216	15	8.51847	podocalyxin-like
ENSMUSG00000021565	Slc6a19	3.06822	0.0392581	1182	92	8.38736	solute carrier family 6 (neurotransmitter transporter), member 19
ENSMUSG00000021700	Rab3c	3.06264	1.32908e-05	3789	267	8.35501	RAB3C, member RAS oncogene family
ENSMUSG00000068270	Shroom4	3.06107	0.00042145	339	24	8.34593	shroom family member 4
ENSMUSG00000046523	Kctd4	3.05661	0.000666161	608	46	8.32017	potassium channel tetramerisation domain containing 4
ENSMUSG00000062991	Nrg1	3.04767	3.22436e-08	1133	82	8.26873	neuregulin 1
ENSMUSG00000036492	Rnf39	3.0411	0.019579	224	17	8.2312	ring finger protein 39
ENSMUSG00000029757	Dync1i1	3.03304	0.0069377	591	44	8.18533	dynein cytoplasmic 1 intermediate chain 1
ENSMUSG00000039375	Wdr17	3.01192	0.00421132	269	19	8.06639	WD repeat domain 17
ENSMUSG00000061186	Sfmbt2	2.97545	0.00137482	319	25	7.865	Scm-like with four mbt domains 2
ENSMUSG00000026728	Vim	2.96601	0.000682112	5967	457	7.81371	vimentin
ENSMUSG00000048218	Amigo2	2.96242	1.06447e-22	28012	2222	7.79431	adhesion molecule with Ig like domain 2
ENSMUSG00000031170	Slc38a5	2.93924	9.28442e-06	53047	4118	7.67007	solute carrier family 38, member 5
ENSMUSG00000025529	Zfp711	2.92825	0.0123726	462	36	7.61186	zinc finger protein 711
ENSMUSG00000024866	Acy3	2.92627	0.00950162	383	31	7.60145	aspartoacylase (aminoacylase) 3
ENSMUSG00000039543	Cfap70	2.92347	0.00331952	219	18	7.5867	cilia and flagella associated protein 70
ENSMUSG00000035910	Dcdc2a	2.9193	1.11226e-15	8771	720	7.5648	doublecortin domain containing 2a
ENSMUSG00000028544	Slc5a9	2.90136	0.00273314	946	80	7.47133	solute carrier family 5 (sodium/glucose cotransporter), member 9
ENSMUSG00000031015	Swap70	2.89388	0.00156113	308	27	7.43267	SWA-70 protein
ENSMUSG00000039899	Fgl2	2.89099	3.29174e-20	5861	487	7.41781	fibrinogen-like protein 2
ENSMUSG00000038570	Saxo2	2.87729	0.0348658	622	54	7.3477	stabilizer of axonemal microtubules 2
ENSMUSG00000038112	AW551984	2.86197	1.69152e-17	8198	714	7.27008	expressed sequence AW551984
ENSMUSG00000001622	Csn3	2.85319	0.0382476	165	13	7.22598	casein kappa
ENSMUSG00000050926	Dcaf12l2	2.84671	0.00252196	413	35	7.19359	DDB1 and CUL4 associated factor 12-like 2
ENSMUSG00000025480	Syce1	2.83517	0.00116723	1477	128	7.13629	synaptonemal complex central element protein 1
ENSMUSG00000027833	Shox2	2.83283	5.13993e-06	1864	164	7.12469	short stature homeobox 2
ENSMUSG00000026655	Fam107b	2.82094	4.49298e-06	7520	651	7.06622	family with sequence similarity 107, member B
ENSMUSG00000034684	Sema3f	2.81182	0.0086053	185	16	7.02168	sema domain, immunoglobulin domain (Ig), short basic domain, secreted, (semaphorin) 3F
ENSMUSG00000036356	Csgalnact1	2.80739	0.0423384	250	22	7.00017	chondroitin sulfate N-acetylgalactosaminyltransferase 1
ENSMUSG00000028076	Cd1d1	2.80672	0.0305244	341	28	6.99691	CD1d1 antigen
ENSMUSG00000037649	H2-DMa	2.78616	0.000323348	369	32	6.89792	histocompatibility 2, class II, locus DMa
ENSMUSG00000021792	Prxl2a	2.77106	3.06766e-18	34309	3094	6.82611	peroxiredoxin like 2A
ENSMUSG00000001986	Gria3	2.75293	4.00438e-06	9965	903	6.74084	glutamate receptor, ionotropic, AMPA3 (alpha 3)
ENSMUSG00000018166	Erbb3	2.74578	0.00095704	889	80	6.70751	erb-b2 receptor tyrosine kinase 3
ENSMUSG00000036330	Slc18a1	2.73786	7.52692e-09	8107	762	6.67082	solute carrier family 18 (vesicular monoamine), member 1
ENSMUSG00000026149	Tm4sf20	2.72873	0.000127046	1150	110	6.62872	transmembrane 4 L six family member 20
ENSMUSG00000052581	Lrrtm4	2.70707	0.00787619	925	83	6.52993	leucine rich repeat transmembrane neuronal 4
ENSMUSG00000042961	Egflam	2.70651	0.0126081	598	58	6.52742	EGF-like, fibronectin type III and laminin G domains
ENSMUSG00000009687	Fxyd5	2.70316	0.00339195	514	49	6.51228	FXYD domain-containing ion transport regulator 5
ENSMUSG00000036377	Cracd	2.70038	0.0118805	1313	128	6.49972	capping protein inhibiting regulator of actin
ENSMUSG00000029832	Nfe2l3	2.69482	0.0112247	152	14	6.47472	nuclear factor, erythroid derived 2, like 3
ENSMUSG00000070044	Fam149a	2.69448	0.000663975	2055	202	6.4732	family with sequence similarity 149, member A
ENSMUSG00000025478	Dpysl4	2.67872	0.00450487	200	20	6.40285	dihydropyrimidinase-like 4
ENSMUSG00000048752	Prss50	2.67813	0.00594488	346	36	6.40027	protease, serine 50
ENSMUSG00000033192	Lpcat2	2.67156	0.0115943	233	23	6.37119	lysophosphatidylcholine acyltransferase 2
ENSMUSG00000030087	Klf15	2.63975	0.00778325	1015	102	6.23226	Kruppel-like factor 15
ENSMUSG00000027695	Pld1	2.63164	7.04012e-08	2613	269	6.19731	phospholipase D1
ENSMUSG00000026109	Tmeff2	2.63049	0.0152378	855	94	6.19235	transmembrane protein with EGF-like and two follistatin-like domains 2
ENSMUSG00000058152	Chsy3	2.62092	0.0440944	190	19	6.15142	chondroitin sulfate synthase 3
ENSMUSG00000031919	Tmed6	2.60549	1.35696e-07	2852	290	6.08599	transmembrane p24 trafficking protein 6
ENSMUSG00000054934	Kcnmb4	2.58919	1.04312e-08	521	54	6.0176	potassium large conductance calcium-activated channel, subfamily M, beta member 4
ENSMUSG00000026610	Esrrg	2.58697	0.00165312	2639	257	6.00836	estrogen-related receptor gamma
ENSMUSG00000018217	Pmp22	2.57634	3.79185e-08	3130	326	5.96425	peripheral myelin protein 22
ENSMUSG00000039913	Pak5	2.54787	0.0010308	443	48	5.84769	p21 (RAC1) activated kinase 5
ENSMUSG00000025780	Itih5	2.53004	0.0333959	696	76	5.7759	inter-alpha-trypsin inhibitor, heavy chain 5
ENSMUSG00000023909	Paqr4	2.52819	0.0283001	181	19	5.76847	progestin and adipoQ receptor family member IV
ENSMUSG00000059060	Rad51b	2.52582	0.014525	151	16	5.75902	RAD51 paralog B
ENSMUSG00000018581	Dnah11	2.52255	0.000219312	916	98	5.74598	dynein, axonemal, heavy chain 11
ENSMUSG00000033720	Sfxn5	2.5169	1.37943e-07	729	79	5.72351	sideroflexin 5
ENSMUSG00000068748	Ptprz1	2.50588	0.0423322	255	27	5.67997	protein tyrosine phosphatase, receptor type Z, polypeptide 1
ENSMUSG00000016024	Lbp	2.50179	6.07576e-09	1043	110	5.66388	lipopolysaccharide binding protein
ENSMUSG00000081058	H3c15	2.49387	0.00291388	180	20	5.63285	H3 clustered histone 15
ENSMUSG00000034282	Evpl	2.48957	4.83669e-06	1321	151	5.6161	envoplakin
ENSMUSG00000040339	Fam102b	2.46853	0.00856792	728	76	5.5348	family with sequence similarity 102, member B
ENSMUSG00000039611	Pgap4	2.46568	2.61048e-06	832	97	5.52389	post-GPI attachment to proteins GalNAc transferase 4
ENSMUSG00000072663	Spef2	2.46513	0.0260411	152	16	5.52177	sperm flagellar 2
ENSMUSG00000114755	Galr3	2.43803	0.0460206	113	12	5.419	galanin receptor 3
ENSMUSG00000048915	Efna5	2.42886	0.0102651	1941	206	5.38466	ephrin A5
ENSMUSG00000027676	Ccdc39	2.41136	9.56822e-07	827	96	5.31976	coiled-coil domain containing 39
ENSMUSG00000032258	Lca5	2.40214	0.0155708	1302	161	5.28588	Leber congenital amaurosis 5 (human)
ENSMUSG00000025576	Rbfox3	2.39781	2.64295e-06	764	88	5.27002	RNA binding protein, fox-1 homolog (C. elegans) 3
ENSMUSG00000022838	Eaf2	2.38638	0.0357793	213	26	5.22843	ELL associated factor 2
ENSMUSG00000044528	Tram1l1	2.37529	0.0420581	597	74	5.18841	translocation associated membrane protein 1-like 1
ENSMUSG00000046215	Rprml	2.37238	0.0183503	659	80	5.17795	reprimo-like
ENSMUSG00000041617	Ccdc74a	2.36849	0.00824826	529	65	5.16399	coiled-coil domain containing 74A
ENSMUSG00000027353	Mcm8	2.36125	0.00695608	599	70	5.13816	minichromosome maintenance 8 homologous recombination repair factor
ENSMUSG00000015133	Lrrk1	2.35985	0.0118805	483	58	5.13316	leucine-rich repeat kinase 1
ENSMUSG00000020656	Grhl1	2.35373	0.0395428	2443	292	5.11143	grainyhead like transcription factor 1
ENSMUSG00000032491	Nradd	2.35023	0.0367924	104	13	5.09905	neurotrophin receptor associated death domain
ENSMUSG00000050930	Map10	2.34415	0.024749	529	64	5.07761	microtubule-associated protein 10
ENSMUSG00000033910	Gucy1a1	2.33848	0.032746	2510	295	5.05771	guanylate cyclase 1, soluble, alpha 1
ENSMUSG00000032359	Ctsh	2.33521	0.00197079	1064	125	5.04626	cathepsin H
ENSMUSG00000025889	Snca	2.32923	0.0440289	175	23	5.02538	synuclein, alpha
ENSMUSG00000026249	Serpine2	2.32543	8.81105e-08	7668	912	5.01217	serine (or cysteine) peptidase inhibitor, clade E, member 2
ENSMUSG00000019905	Gprc6a	2.31025	0.0368015	223	28	4.9597	G protein-coupled receptor, family C, group 6, member A
ENSMUSG00000034467	Dynlrb2	2.30778	8.31601e-05	2396	304	4.95122	dynein light chain roadblock-type 2
ENSMUSG00000037239	Spred3	2.30686	0.0069377	516	63	4.94804	sprouty-related EVH1 domain containing 3
ENSMUSG00000021186	Fbln5	2.30283	0.0270184	351	40	4.93426	fibulin 5
ENSMUSG00000035032	Nek11	2.30028	0.0211394	197	23	4.92553	NIMA (never in mitosis gene a)-related expressed kinase 11
ENSMUSG00000008305	Tle1	2.29484	1.13622e-07	11887	1475	4.907	transducin-like enhancer of split 1
ENSMUSG00000045319	Proser2	2.29433	0.00111815	769	97	4.90526	proline and serine rich 2
ENSMUSG00000104301	Wdr49	2.28395	1.05843e-07	1126	148	4.87009	WD repeat domain 49
ENSMUSG00000039252	Lgi2	2.2747	0.000339556	2571	329	4.83896	leucine-rich repeat LGI family, member 2
ENSMUSG00000055471	Alk	2.27044	0.00373188	854	106	4.82471	anaplastic lymphoma kinase
ENSMUSG00000044177	Wfikkn2	2.26336	0.0297416	2074	273	4.80109	WAP, follistatin/kazal, immunoglobulin, kunitz and netrin domain containing 2
ENSMUSG00000028186	Uox	2.2578	0.0283368	1049	131	4.78261	urate oxidase
ENSMUSG00000059049	Frem1	2.2575	0.0143773	269	32	4.78162	Fras1 related extracellular matrix protein 1
ENSMUSG00000033965	Slc16a2	2.24919	0.00497687	457	58	4.75417	solute carrier family 16 (monocarboxylic acid transporters), member 2
ENSMUSG00000021136	Smoc1	2.24355	5.37592e-06	1593	209	4.73561	SPARC related modular calcium binding 1
ENSMUSG00000031323	Dmrtc1a	2.23854	0.00111815	2152	282	4.71918	DMRT-like family C1a
ENSMUSG00000058488	Kl	2.22756	0.000322082	3356	433	4.6834	klotho
ENSMUSG00000036040	Adamtsl2	2.22689	0.00036395	988	127	4.68124	ADAMTS-like 2
ENSMUSG00000055675	Kbtbd11	2.22444	6.71339e-05	567	75	4.67329	kelch repeat and BTB (POZ) domain containing 11
ENSMUSG00000030701	Plekhb1	2.21669	0.000195151	2937	392	4.64825	pleckstrin homology domain containing, family B (evectins) member 1
ENSMUSG00000004317	Clcn5	2.21656	1.59043e-08	2867	390	4.64785	chloride channel, voltage-sensitive 5
ENSMUSG00000031639	Tlr3	2.2099	0.00770504	257	36	4.62644	toll-like receptor 3
ENSMUSG00000026579	F5	2.20379	0.0212249	944	126	4.60688	coagulation factor V
ENSMUSG00000034738	Nostrin	2.20135	0.000164107	4440	602	4.5991	nitric oxide synthase trafficker
ENSMUSG00000049939	Lrrc4	2.20075	0.0219931	105	14	4.59719	leucine rich repeat containing 4
ENSMUSG00000036006	Ripor2	2.19889	0.0345155	201	27	4.59127	RHO family interacting cell polarization regulator 2
ENSMUSG00000048120	Entpd1	2.19674	0.0111867	123	16	4.58443	ectonucleoside triphosphate diphosphohydrolase 1
ENSMUSG00000046814	Gchfr	2.19563	4.73833e-05	8776	1186	4.5809	GTP cyclohydrolase I feedback regulator
ENSMUSG00000047139	Cd24a	2.18994	1.35664e-13	12387	1651	4.56286	CD24a antigen
ENSMUSG00000028518	Prkaa2	2.18942	0.0138236	660	92	4.56123	protein kinase, AMP-activated, alpha 2 catalytic subunit
ENSMUSG00000001435	Col18a1	2.18897	0.00651964	248	35	4.55981	collagen, type XVIII, alpha 1
ENSMUSG00000019892	Lrriq1	2.17415	0.0456187	397	52	4.51321	leucine-rich repeats and IQ motif containing 1
ENSMUSG00000001946	Esam	2.17008	0.00746514	882	117	4.50049	endothelial cell-specific adhesion molecule
ENSMUSG00000020562	Efcab10	2.16902	1.69318e-22	6630	923	4.49717	EF-hand calcium binding domain 10
ENSMUSG00000079502	Cfap77	2.16764	0.00792984	399	54	4.49288	cilia and flagella associated protein 77
ENSMUSG00000009828	Cilk1	2.1608	0.00546984	1045	143	4.47162	ciliogenesis associated kinase 1
ENSMUSG00000074981	Dcdc5	2.15029	7.00199e-05	1335	188	4.43916	doublecortin domain containing 5
ENSMUSG00000039158	Akna	2.14791	0.0171366	315	44	4.43185	AT-hook transcription factor
ENSMUSG00000000385	Tmprss2	2.13946	4.44339e-09	3982	549	4.40596	transmembrane protease, serine 2
ENSMUSG00000030691	Fchsd2	2.1341	3.0567e-07	4561	643	4.38963	FCH and double SH3 domains 2
ENSMUSG00000061171	Slc38a11	2.12518	0.000129483	805	113	4.36259	solute carrier family 38, member 11
ENSMUSG00000035540	Gc	2.11507	0.0026305	5344	773	4.33211	vitamin D binding protein
ENSMUSG00000018126	Baiap2l2	2.09449	0.0213752	196	30	4.27075	BAI1-associated protein 2-like 2
ENSMUSG00000031520	Vegfc	2.0906	0.0338362	668	100	4.25924	vascular endothelial growth factor C
ENSMUSG00000000296	Tpd52l1	2.0905	0.00589969	1729	235	4.25897	tumor protein D52-like 1
ENSMUSG00000022054	Nefm	2.08731	0.025398	1638	232	4.24954	neurofilament, medium polypeptide
ENSMUSG00000006014	Prg4	2.07036	0.00971902	183	27	4.19992	proteoglycan 4 (megakaryocyte stimulating factor, articular superficial zone protein)
ENSMUSG00000042655	Shisal2b	2.06499	2.9667e-11	12078	1824	4.18431	shisa like 2B
ENSMUSG00000051910	Sox6	2.04814	0.000570439	1252	186	4.13573	SRY (sex determining region Y)-box 6
ENSMUSG00000062794	Zfp599	2.04746	0.0290453	124	18	4.13376	zinc finger protein 599
ENSMUSG00000046182	Gsg1l	2.04694	0.0124011	242	35	4.13229	GSG1-like
ENSMUSG00000030428	Ttyh1	2.03185	3.75617e-07	2424	371	4.08928	tweety family member 1
ENSMUSG00000051435	Fhad1	2.03058	0.000407151	3284	488	4.08568	forkhead-associated (FHA) phosphopeptide binding domain 1
ENSMUSG00000029273	Sult1d1	1.9983	0.0333959	18886	2862	3.99529	sulfotransferase family 1D, member 1
ENSMUSG00000026904	Slc4a10	1.99558	0.00339195	3332	524	3.98775	solute carrier family 4, sodium bicarbonate cotransporter-like, member 10
ENSMUSG00000021708	Rasgrf2	1.99366	3.99028e-05	4573	726	3.98246	RAS protein-specific guanine nucleotide-releasing factor 2
ENSMUSG00000025582	Nptx1	1.98263	1.44681e-05	2272	360	3.95213	neuronal pentraxin 1
ENSMUSG00000005672	Kit	1.97112	0.0371974	3163	495	3.92072	KIT proto-oncogene receptor tyrosine kinase
ENSMUSG00000068522	Aard	1.9627	1.28716e-07	3016	482	3.89792	alanine and arginine rich domain containing protein
ENSMUSG00000024235	Map3k8	1.95915	0.0446865	422	65	3.88832	mitogen-activated protein kinase kinase kinase 8
ENSMUSG00000027276	Jag1	1.95383	0.00144216	662	107	3.87402	jagged 1
ENSMUSG00000049686	Orai1	1.95184	0.010976	335	55	3.86867	ORAI calcium release-activated calcium modulator 1
ENSMUSG00000041444	Arhgap32	1.94733	0.00286635	841	134	3.85661	Rho GTPase activating protein 32
ENSMUSG00000048078	Tenm4	1.94506	7.3656e-10	3297	548	3.85053	teneurin transmembrane protein 4
ENSMUSG00000034825	Nrip3	1.93823	0.0119228	2106	326	3.83236	nuclear receptor interacting protein 3
ENSMUSG00000021999	Cpb2	1.93719	0.0107419	2931	481	3.82958	carboxypeptidase B2 (plasma)
ENSMUSG00000047638	Nr1h4	1.92646	0.000584748	2643	436	3.80122	nuclear receptor subfamily 1, group H, member 4
ENSMUSG00000045672	Col27a1	1.92202	1.25277e-09	4179	678	3.78954	collagen, type XXVII, alpha 1
ENSMUSG00000016386	Mpped2	1.91751	0.0174084	1602	266	3.7777	metallophosphoesterase domain containing 2
ENSMUSG00000041920	Slc16a6	1.90977	0.00896741	2215	388	3.7575	solute carrier family 16 (monocarboxylic acid transporters), member 6
ENSMUSG00000034981	Parm1	1.9065	0.0011981	3797	616	3.74897	prostate androgen-regulated mucin-like protein 1
ENSMUSG00000051335	Gfod1	1.90402	0.000471272	1458	239	3.74254	glucose-fructose oxidoreductase domain containing 1
ENSMUSG00000040483	Xaf1	1.8994	0.00208541	342	59	3.73059	XIAP associated factor 1
ENSMUSG00000035378	Shq1	1.88822	0.000967772	917	143	3.70178	SHQ1 homolog (S. cerevisiae)
ENSMUSG00000041986	Elmod1	1.88503	0.00244774	2298	385	3.69362	ELMO/CED-12 domain containing 1
ENSMUSG00000038456	Dennd2a	1.87592	0.000337274	1200	203	3.67035	DENN/MADD domain containing 2A
ENSMUSG00000060487	Samd5	1.8707	0.0217867	1447	247	3.65709	sterile alpha motif domain containing 5
ENSMUSG00000027597	Ahcy	1.86717	0.035141	660	112	3.64817	S-adenosylhomocysteine hydrolase
ENSMUSG00000040557	Mettl27	1.86665	7.98686e-10	1333	224	3.64684	methyltransferase like 27
ENSMUSG00000014850	Msh3	1.83745	4.22073e-06	2898	495	3.57378	mutS homolog 3
ENSMUSG00000003271	Sult2b1	1.83556	6.12128e-06	426	75	3.5691	sulfotransferase family, cytosolic, 2B, member 1
ENSMUSG00000016382	Pls3	1.83185	0.000119764	3412	588	3.55992	plastin 3 (T-isoform)
ENSMUSG00000052852	Reep1	1.82355	0.020619	260	43	3.53952	receptor accessory protein 1
ENSMUSG00000056296	Synpr	1.81242	1.3592e-05	8949	1517	3.51231	synaptoporin
ENSMUSG00000027351	Spred1	1.79937	0.0112115	1613	295	3.48069	sprouty protein with EVH-1 domain 1, related sequence
ENSMUSG00000020431	Adcy1	1.79937	0.0265648	1095	199	3.48068	adenylate cyclase 1
ENSMUSG00000034361	Cpne2	1.79354	0.0135091	391	68	3.46665	copine II
ENSMUSG00000045414	Dipk2a	1.79342	1.60562e-05	6667	1186	3.46637	divergent protein kinase domain 2A
ENSMUSG00000020186	Csrp2	1.78995	1.98252e-05	1912	338	3.45804	cysteine and glycine-rich protein 2
ENSMUSG00000021071	Trim9	1.77187	0.00140849	2250	407	3.41497	tripartite motif-containing 9
ENSMUSG00000047648	Fbxo30	1.76974	0.00450589	930	170	3.40993	F-box protein 30
ENSMUSG00000022114	Spry2	1.76828	0.000129407	4007	736	3.40647	sprouty RTK signaling antagonist 2
ENSMUSG00000019831	Wasf1	1.76466	8.66862e-06	798	148	3.39795	WASP family, member 1
ENSMUSG00000073987	Ggh	1.75899	0.000153394	2509	480	3.38461	gamma-glutamyl hydrolase
ENSMUSG00000042515	Pwwp3b	1.7566	2.00215e-06	4013	725	3.37901	PWWP domain containing 3B
ENSMUSG00000037972	Snn	1.75639	0.0143773	545	95	3.37853	stannin
ENSMUSG00000029121	Crmp1	1.74429	0.0151999	1253	227	3.35029	collapsin response mediator protein 1
ENSMUSG00000040797	Iqsec3	1.74281	0.0109188	257	48	3.34685	IQ motif and Sec7 domain 3
ENSMUSG00000028356	Ambp	1.73946	3.10816e-08	7221	1361	3.33909	alpha 1 microglobulin/bikunin precursor
ENSMUSG00000029576	Radil	1.73598	0.00594146	396	75	3.33105	Ras association and DIL domains
ENSMUSG00000075284	Wipf1	1.73449	0.013542	1828	325	3.32761	WAS/WASL interacting protein family, member 1
ENSMUSG00000047945	Marcksl1	1.72216	0.0018411	3669	691	3.29931	MARCKS-like 1
ENSMUSG00000047181	Samd14	1.71999	0.00400154	1744	331	3.29434	sterile alpha motif domain containing 14
ENSMUSG00000031790	Mmp15	1.71084	0.0255173	796	144	3.27351	matrix metallopeptidase 15
ENSMUSG00000028654	Mycl	1.71055	0.0290444	1241	231	3.27286	v-myc avian myelocytomatosis viral oncogene lung carcinoma derived
ENSMUSG00000029822	Osbpl3	1.7098	0.00099379	3340	653	3.27116	oxysterol binding protein-like 3
ENSMUSG00000031903	Pla2g15	1.70795	0.0092574	914	174	3.26696	phospholipase A2, group XV
ENSMUSG00000076441	Ass1	1.70619	2.15955e-07	1260	230	3.26298	argininosuccinate synthetase 1
ENSMUSG00000019647	Sema6a	1.70288	3.41004e-05	1187	225	3.25551	sema domain, transmembrane domain (TM), and cytoplasmic domain, (semaphorin) 6A
ENSMUSG00000015354	Pcolce2	1.69599	0.0458436	698	131	3.23999	procollagen C-endopeptidase enhancer 2
ENSMUSG00000047501	Cldn4	1.67886	0.00279888	18858	3522	3.20175	claudin 4
ENSMUSG00000055044	Pdlim1	1.67646	0.0483384	583	111	3.19643	PDZ and LIM domain 1 (elfin)
ENSMUSG00000036904	Fzd8	1.67053	0.0115058	1582	313	3.18332	frizzled class receptor 8
ENSMUSG00000018698	Lhx1	1.66951	0.000385468	1943	392	3.18106	LIM homeobox protein 1
ENSMUSG00000057182	Scn3a	1.65098	2.7525e-13	10708	2107	3.14047	sodium channel, voltage-gated, type III, alpha
ENSMUSG00000036916	Zfp280c	1.63516	0.0254844	1184	245	3.10621	zinc finger protein 280C
ENSMUSG00000041147	Brca2	1.63451	0.00598161	2956	589	3.10482	breast cancer 2, early onset
ENSMUSG00000026988	Wdsub1	1.63047	4.48262e-09	4803	948	3.09615	WD repeat, SAM and U-box domain containing 1
ENSMUSG00000022971	Ifnar2	1.6262	0.0394089	583	114	3.08699	interferon (alpha and beta) receptor 2
ENSMUSG00000042659	Arrdc4	1.61563	4.14037e-07	4834	968	3.06445	arrestin domain containing 4
ENSMUSG00000039960	Rhou	1.59483	0.00015896	3154	648	3.02059	ras homolog family member U
ENSMUSG00000006930	Hap1	1.59353	6.85267e-06	14081	2912	3.01786	huntingtin-associated protein 1
ENSMUSG00000042116	Vwa1	1.59259	0.0120989	1004	208	3.01591	von Willebrand factor A domain containing 1
ENSMUSG00000033768	Nrxn2	1.58558	0.0137741	342	69	3.00129	neurexin II
ENSMUSG00000021662	Arhgef28	1.57606	0.003812	4789	1007	2.98154	Rho guanine nucleotide exchange factor (GEF) 28
ENSMUSG00000068686	Cd59b	1.57532	0.0272584	758	157	2.98001	CD59b antigen
ENSMUSG00000028845	Tekt2	1.5753	0.00396389	1511	322	2.97998	tektin 2
ENSMUSG00000021379	Id4	1.56861	1.71085e-05	3660	738	2.96618	inhibitor of DNA binding 4
ENSMUSG00000028469	Npr2	1.56767	7.83532e-06	1706	359	2.96425	natriuretic peptide receptor 2
ENSMUSG00000058729	Lin9	1.56081	0.00531618	1370	288	2.95019	lin-9 DREAM MuvB core complex component
ENSMUSG00000021638	Ocln	1.55596	0.000178763	3711	773	2.94029	occludin
ENSMUSG00000069270	H2ac6	1.54721	0.049113	544	112	2.9225	H2A clustered histone 6
ENSMUSG00000034648	Lrrn1	1.54672	5.88035e-10	23683	5019	2.92152	leucine rich repeat protein 1, neuronal
ENSMUSG00000026657	Frmd4a	1.54222	0.000658671	4449	919	2.91241	FERM domain containing 4A
ENSMUSG00000058056	Palld	1.53658	0.00197833	2089	454	2.90105	palladin, cytoskeletal associated protein
ENSMUSG00000029287	Tgfbr3	1.53302	0.0213752	2546	531	2.89391	transforming growth factor, beta receptor III
ENSMUSG00000052698	Tln2	1.53218	0.0191643	1822	395	2.89223	talin 2
ENSMUSG00000025915	Sgk3	1.52414	0.00385135	2866	613	2.87616	serum/glucocorticoid regulated kinase 3
ENSMUSG00000030203	Dusp16	1.52203	5.67848e-07	1952	424	2.87195	dual specificity phosphatase 16
ENSMUSG00000025212	Sfxn3	1.52082	0.017924	695	153	2.86954	sideroflexin 3
ENSMUSG00000027523	Gnas	1.51991	4.37587e-14	8622	1869	2.86773	GNAS (guanine nucleotide binding protein, alpha stimulating) complex locus
ENSMUSG00000003948	Mmd	1.51654	0.00400184	1026	228	2.86104	monocyte to macrophage differentiation-associated
ENSMUSG00000042622	Maff	1.51091	0.014056	1327	284	2.84989	v-maf musculoaponeurotic fibrosarcoma oncogene family, protein F (avian)
ENSMUSG00000006356	Crip2	1.50899	0.0440289	1732	373	2.84611	cysteine rich protein 2
ENSMUSG00000054196	Cthrc1	1.50134	0.00884966	2164	460	2.83106	collagen triple helix repeat containing 1
ENSMUSG00000026833	Olfm1	1.50078	0.00634734	2176	475	2.82996	olfactomedin 1
ENSMUSG00000040640	Erc2	1.50067	0.000119764	3325	748	2.82975	ELKS/RAB6-interacting/CAST family member 2
ENSMUSG00000029330	Cds1	1.49389	0.00401518	1849	421	2.81648	CDP-diacylglycerol synthase 1
ENSMUSG00000040350	Trim7	1.49013	0.000892524	1087	237	2.80914	tripartite motif-containing 7
ENSMUSG00000048772	Tmem53	1.48566	6.37558e-06	1076	237	2.80046	transmembrane protein 53
ENSMUSG00000035476	Tab3	1.47515	0.00319342	984	230	2.78013	TGF-beta activated kinase 1/MAP3K7 binding protein 3
ENSMUSG00000002308	Cd320	1.46874	0.00273314	1507	326	2.7678	CD320 antigen
ENSMUSG00000033554	Dph5	1.46843	0.0229851	1248	278	2.7672	diphthamide biosynthesis 5
ENSMUSG00000027797	Dclk1	1.4674	0.0272334	1472	326	2.76523	doublecortin-like kinase 1
ENSMUSG00000085933	Tmem61	1.46226	0.000268973	1417	323	2.7554	transmembrane protein 61
ENSMUSG00000047496	Rnf152	1.46215	0.00449372	1150	255	2.75519	ring finger protein 152
ENSMUSG00000021678	F2rl1	1.45836	0.00614719	982	230	2.74796	coagulation factor II (thrombin) receptor-like 1
ENSMUSG00000007908	Hmgcll1	1.4464	0.00664609	2110	496	2.72526	3-hydroxymethyl-3-methylglutaryl-Coenzyme A lyase-like 1
ENSMUSG00000019851	Perp	1.43663	0.0127931	2690	634	2.70688	PERP, TP53 apoptosis effector
ENSMUSG00000034165	Ccnd3	1.43357	0.0330455	856	199	2.70114	cyclin D3
ENSMUSG00000054385	Ceacam2	1.42993	0.0176704	148	33	2.69434	carcinoembryonic antigen-related cell adhesion molecule 2
ENSMUSG00000003934	Efnb3	1.42792	0.0393034	734	163	2.69058	ephrin B3
ENSMUSG00000019978	Epb41l2	1.41809	0.0253591	1009	225	2.67232	erythrocyte membrane protein band 4.1 like 2
ENSMUSG00000005087	Cd44	1.40547	0.00995901	8839	2036	2.64904	CD44 antigen
ENSMUSG00000043384	Gprasp1	1.40014	1.60537e-06	10385	2466	2.63928	G protein-coupled receptor associated sorting protein 1
ENSMUSG00000032652	Crebl2	1.39809	0.00891366	3312	755	2.63553	cAMP responsive element binding protein-like 2
ENSMUSG00000003812	Dnase2a	1.39402	0.003812	2627	635	2.62809	deoxyribonuclease II alpha
ENSMUSG00000001173	Ocrl	1.39347	2.17417e-08	17448	4118	2.6271	OCRL, inositol polyphosphate-5-phosphatase
ENSMUSG00000051934	Spats2	1.39287	0.0316195	415	102	2.62601	spermatogenesis associated, serine-rich 2
ENSMUSG00000027560	Dok5	1.38657	0.0224171	612	143	2.61456	docking protein 5
ENSMUSG00000020407	Upp1	1.38228	0.014531	3801	908	2.60679	uridine phosphorylase 1
ENSMUSG00000031099	Smarca1	1.37638	0.00315738	10846	2603	2.59617	SWI/SNF related, matrix associated, actin dependent regulator of chromatin, subfamily a, member 1
ENSMUSG00000019947	Arid5b	1.37225	0.00383557	2840	680	2.58874	AT rich interactive domain 5B (MRF1-like)
ENSMUSG00000016528	Mapkapk2	1.36786	0.0234643	2230	519	2.58088	MAP kinase-activated protein kinase 2
ENSMUSG00000064225	Paqr9	1.36662	0.00303936	1127	271	2.57866	progestin and adipoQ receptor family member IX
ENSMUSG00000064373	Selenop	1.35472	1.06845e-07	60187	14305	2.55747	selenoprotein P
ENSMUSG00000042350	Arel1	1.34952	6.15598e-05	600	145	2.54828	apoptosis resistant E3 ubiquitin protein ligase 1
ENSMUSG00000001942	Siae	1.34914	0.00639396	1915	454	2.5476	sialic acid acetylesterase
ENSMUSG00000048550	Thnsl1	1.34861	0.00132665	1241	303	2.54666	threonine synthase-like 1 (bacterial)
ENSMUSG00000028078	Dclk2	1.34805	0.0129086	1119	270	2.54568	doublecortin-like kinase 2
ENSMUSG00000056492	Adgrf5	1.34349	0.0284314	1298	311	2.53765	adhesion G protein-coupled receptor F5
ENSMUSG00000054256	Msi1	1.34162	0.000603214	1353	331	2.53436	musashi RNA-binding protein 1
ENSMUSG00000037075	Rnf139	1.34051	0.00063649	1461	358	2.53241	ring finger protein 139
ENSMUSG00000031837	Necab2	1.34023	0.0439085	2328	538	2.53191	N-terminal EF-hand calcium binding protein 2
ENSMUSG00000035246	Pcyt1b	1.33037	0.00281118	4810	1190	2.51467	phosphate cytidylyltransferase 1, choline, beta isoform
ENSMUSG00000052928	Ctif	1.32877	0.0460402	847	204	2.51188	CBP80/20-dependent translation initiation factor
ENSMUSG00000021665	Hexb	1.32855	0.0165597	1255	304	2.5115	hexosaminidase B
ENSMUSG00000049164	Zfp518a	1.31708	0.0255525	2812	687	2.49162	zinc finger protein 518A
ENSMUSG00000031119	Gpc4	1.31558	3.33746e-05	24267	6158	2.48902	glypican 4
ENSMUSG00000063889	Crem	1.31432	0.0319525	3055	750	2.48685	cAMP responsive element modulator
ENSMUSG00000017692	Rhbdl3	1.30929	0.025398	1888	474	2.47819	rhomboid like 3
ENSMUSG00000020212	Mdm1	1.30273	0.029554	11195	2714	2.46696	transformed mouse 3T3 cell double minute 1
ENSMUSG00000015653	Steap2	1.29862	0.000588889	5613	1380	2.45994	six transmembrane epithelial antigen of prostate 2
ENSMUSG00000045211	Nudt18	1.29315	0.0496529	1399	337	2.45063	nudix (nucleoside diphosphate linked moiety X)-type motif 18
ENSMUSG00000001270	Ckb	1.28181	0.0224865	5669	1393	2.43143	creatine kinase, brain
ENSMUSG00000014077	Chp1	1.2811	0.000404878	5464	1393	2.43025	calcineurin-like EF hand protein 1
ENSMUSG00000035984	Nme5	1.28041	0.00104922	1749	458	2.42908	NME/NM23 family member 5
ENSMUSG00000071379	Hpcal1	1.27441	0.00307965	6895	1722	2.419	hippocalcin-like 1
ENSMUSG00000045071	E130308A19Rik	1.27347	0.0495122	1429	356	2.41742	RIKEN cDNA E130308A19 gene
ENSMUSG00000040105	Plpp6	1.27128	0.000153394	4172	1079	2.41376	phospholipid phosphatase 6
ENSMUSG00000066705	Fxyd6	1.26714	1.97636e-06	15584	3928	2.40683	FXYD domain-containing ion transport regulator 6
ENSMUSG00000036452	Arhgap26	1.26576	0.0249067	937	243	2.40453	Rho GTPase activating protein 26
ENSMUSG00000059708	Akap17b	1.26489	0.0275815	2424	654	2.4031	A kinase (PRKA) anchor protein 17B
ENSMUSG00000033715	Akr1c14	1.26045	0.00489991	4075	1030	2.3957	aldo-keto reductase family 1, member C14
ENSMUSG00000019889	Ptprk	1.25727	0.0426338	1264	334	2.39043	protein tyrosine phosphatase, receptor type, K
ENSMUSG00000020734	Grin2c	1.25557	0.00483212	1893	505	2.38762	glutamate receptor, ionotropic, NMDA2C (epsilon 3)
ENSMUSG00000024042	Sik1	1.2508	0.0460427	330	87	2.37973	salt inducible kinase 1
ENSMUSG00000060519	Tor3a	1.24842	0.00545442	2537	652	2.37582	torsin family 3, member A
ENSMUSG00000069114	Zbtb10	1.2444	0.0404084	2203	561	2.3692	zinc finger and BTB domain containing 10
ENSMUSG00000003411	Rab3b	1.24271	9.50082e-05	22383	5868	2.36642	RAB3B, member RAS oncogene family
ENSMUSG00000028737	Aldh4a1	1.24056	0.00600504	820	210	2.36291	aldehyde dehydrogenase 4 family, member A1
ENSMUSG00000027997	Casp6	1.24036	0.000604833	3695	987	2.36258	caspase 6
ENSMUSG00000027188	Pamr1	1.23211	2.03943e-09	6401	1692	2.3491	peptidase domain containing associated with muscle regeneration 1
ENSMUSG00000078495	Zfp984	1.22595	0.0380834	189	51	2.33909	zinc finger protein 984
ENSMUSG00000033880	Lgals3bp	1.22104	4.36559e-09	27093	7248	2.33115	lectin, galactoside-binding, soluble, 3 binding protein
ENSMUSG00000027858	Tspan2	1.21476	4.6398e-05	9921	2661	2.32102	tetraspanin 2
ENSMUSG00000044066	Cep68	1.21457	0.0370532	1578	431	2.32071	centrosomal protein 68
ENSMUSG00000028865	Cd164l2	1.21382	0.0423322	3907	1007	2.3195	CD164 sialomucin-like 2
ENSMUSG00000034614	Pik3ip1	1.21203	0.049243	3358	906	2.31664	phosphoinositide-3-kinase interacting protein 1
ENSMUSG00000033216	Eefsec	1.18665	0.00751906	1555	432	2.27624	eukaryotic elongation factor, selenocysteine-tRNA-specific
ENSMUSG00000035967	Ints6l	1.18469	0.029649	5180	1409	2.27315	integrator complex subunit 6 like
ENSMUSG00000050199	Lgr4	1.17915	0.0158862	5044	1394	2.26444	leucine-rich repeat-containing G protein-coupled receptor 4
ENSMUSG00000026335	Pam	1.17809	1.09206e-12	32124	8878	2.26276	peptidylglycine alpha-amidating monooxygenase
ENSMUSG00000063275	Hacd1	1.17723	0.00239518	2424	665	2.26142	3-hydroxyacyl-CoA dehydratase 1
ENSMUSG00000035268	Pkig	1.17529	0.0288222	2435	642	2.25838	protein kinase inhibitor, gamma
ENSMUSG00000023827	Agpat4	1.17139	0.0376132	1365	372	2.25229	1-acylglycerol-3-phosphate O-acyltransferase 4 (lysophosphatidic acid acyltransferase, delta)
ENSMUSG00000033981	Gria2	1.17101	0.0105361	8637	2389	2.25169	glutamate receptor, ionotropic, AMPA2 (alpha 2)
ENSMUSG00000037936	Scarb1	1.17044	0.000932576	2459	660	2.2508	scavenger receptor class B, member 1
ENSMUSG00000020608	Smc6	1.16895	6.31908e-10	37394	10212	2.24848	structural maintenance of chromosomes 6
ENSMUSG00000056812	St8sia3	1.16839	0.000152856	3904	1079	2.24761	ST8 alpha-N-acetyl-neuraminide alpha-2,8-sialyltransferase 3
ENSMUSG00000040929	Rfx3	1.16666	0.00033183	7660	2113	2.24491	regulatory factor X, 3 (influences HLA class II expression)
ENSMUSG00000026029	Casp8	1.16597	0.0449283	1040	282	2.24384	caspase 8
ENSMUSG00000025880	Smad7	1.16575	0.0333959	951	261	2.24349	SMAD family member 7
ENSMUSG00000047557	Lxn	1.16335	0.000459587	2546	699	2.23977	latexin
ENSMUSG00000015568	Lpl	1.16216	1.14835e-05	69035	19340	2.23793	lipoprotein lipase
ENSMUSG00000052676	Zmat1	1.15967	0.00482284	1451	391	2.23406	zinc finger, matrin type 1
ENSMUSG00000028496	Mllt3	1.15463	0.0418054	2815	800	2.22627	myeloid/lymphoid or mixed-lineage leukemia; translocated to, 3
ENSMUSG00000089832	Shkbp1	1.14729	0.0494854	825	237	2.21497	Sh3kbp1 binding protein 1
ENSMUSG00000021226	Acot2	1.14548	2.00411e-05	1319	372	2.2122	acyl-CoA thioesterase 2
ENSMUSG00000022892	App	1.13553	1.39307e-13	39815	11300	2.19699	amyloid beta (A4) precursor protein
ENSMUSG00000024052	Lpin2	1.13253	0.0193276	2076	587	2.19242	lipin 2
ENSMUSG00000000197	Nalcn	1.13128	0.00786717	2433	697	2.19053	sodium leak channel, non-selective
ENSMUSG00000025006	Sorbs1	1.13053	0.0123863	2076	587	2.18939	sorbin and SH3 domain containing 1
ENSMUSG00000038503	Mesd	1.13022	0.00278103	4717	1364	2.18892	mesoderm development LRP chaperone
ENSMUSG00000019900	Rfx6	1.12918	0.00508751	12150	3419	2.18734	regulatory factor X, 6
ENSMUSG00000022377	Asap1	1.12313	0.0262979	4880	1368	2.17819	ArfGAP with SH3 domain, ankyrin repeat and PH domain1
ENSMUSG00000021238	Aldh6a1	1.11793	0.0131207	6065	1728	2.17035	aldehyde dehydrogenase family 6, subfamily A1
ENSMUSG00000026782	Abi2	1.11254	7.49395e-06	4254	1221	2.16225	abl interactor 2
ENSMUSG00000069272	H2ac8	1.10953	0.0491705	413	114	2.15775	H2A clustered histone 8
ENSMUSG00000037306	Man1c1	1.10645	1.05568e-06	5665	1611	2.15315	mannosidase, alpha, class 1C, member 1
ENSMUSG00000027774	Gfm1	1.10554	0.00635162	1942	543	2.15179	G elongation factor, mitochondrial 1
ENSMUSG00000052387	Trpm3	1.09876	0.00195108	1992	589	2.1417	transient receptor potential cation channel, subfamily M, member 3
ENSMUSG00000020792	Exoc7	1.09336	0.00364093	10753	3152	2.1337	exocyst complex component 7
ENSMUSG00000029290	Zfp326	1.08598	0.000195114	4685	1365	2.12282	zinc finger protein 326
ENSMUSG00000032667	Pon2	1.08437	8.00342e-08	3961	1156	2.12044	paraoxonase 2
ENSMUSG00000042258	Isl1	1.08398	0.000603214	54602	16012	2.11988	ISL1 transcription factor, LIM/homeodomain
ENSMUSG00000037610	Kcnmb2	1.07705	0.000666161	14115	4086	2.10972	potassium large conductance calcium-activated channel, subfamily M, beta member 2
ENSMUSG00000022661	Cd200	1.07681	0.00282057	11048	3237	2.10937	CD200 antigen
ENSMUSG00000061808	Ttr	1.07413	0.00226187	410587	120566	2.10545	transthyretin
ENSMUSG00000020176	Grb10	1.07132	0.000833613	10739	3137	2.10135	growth factor receptor bound protein 10
ENSMUSG00000036764	Dnajc12	1.06021	0.000339556	19826	5792	2.08523	DnaJ heat shock protein family (Hsp40) member C12
ENSMUSG00000030970	Ctbp2	1.05431	0.0149407	1871	562	2.07673	C-terminal binding protein 2
ENSMUSG00000021794	Glud1	1.05367	1.65575e-12	19193	5628	2.07581	glutamate dehydrogenase 1
ENSMUSG00000042613	Pbxip1	1.04568	0.000463901	9318	2833	2.06435	pre B cell leukemia transcription factor interacting protein 1
ENSMUSG00000039943	Plcb4	1.04537	0.00966225	4350	1307	2.0639	phospholipase C, beta 4
ENSMUSG00000041272	Tox	1.04157	0.0415788	7232	2162	2.05846	thymocyte selection-associated high mobility group box
ENSMUSG00000021699	Pde4d	1.03838	0.011916	1788	539	2.05392	phosphodiesterase 4D, cAMP specific
ENSMUSG00000047344	Lancl3	1.03713	0.00043534	1687	516	2.05214	LanC lantibiotic synthetase component C-like 3 (bacterial)
ENSMUSG00000036617	Etl4	1.03174	0.00660465	5765	1763	2.0445	enhancer trap locus 4
ENSMUSG00000044748	Defb1	1.03032	3.1642e-05	4748	1438	2.04248	defensin beta 1
ENSMUSG00000074754	Smim26	1.03	0.0235819	2714	802	2.04202	small integral membrane protein 26
ENSMUSG00000043088	Il17re	1.02292	0.0067806	1857	566	2.03203	interleukin 17 receptor E
ENSMUSG00000057880	Abat	1.02215	3.94174e-05	6316	1930	2.03095	4-aminobutyrate aminotransferase
ENSMUSG00000028207	Asph	1.02151	0.00722457	3669	1099	2.03004	aspartate-beta-hydroxylase
ENSMUSG00000001521	Tulp3	1.01949	5.20191e-06	1837	564	2.0272	tubby-like protein 3
ENSMUSG00000037103	Dcaf15	1.01711	0.00222051	1320	412	2.02386	DDB1 and CUL4 associated factor 15
ENSMUSG00000006273	Atp6v1b2	1.01625	0.000885257	35956	10784	2.02265	ATPase, H+ transporting, lysosomal V1 subunit B2
ENSMUSG00000027660	Skil	1.01393	3.00288e-09	8882	2745	2.01941	SKI-like
ENSMUSG00000027011	Ube2e3	1.01353	4.44378e-05	12834	3987	2.01885	ubiquitin-conjugating enzyme E2E 3
ENSMUSG00000020715	Ern1	1.01315	0.0173943	5507	1667	2.01831	endoplasmic reticulum (ER) to nucleus signalling 1
ENSMUSG00000001763	Tspan33	1.01224	0.000865658	1955	598	2.01704	tetraspanin 33
ENSMUSG00000027361	Gabpb1	1.01195	0.017924	2565	790	2.01664	GA repeat binding protein, beta 1
ENSMUSG00000014873	Surf2	1.00956	0.0426913	2041	639	2.0133	surfeit gene 2
ENSMUSG00000031928	Mre11a	0.99433	0.0386481	1364	430	1.99216	MRE11A homolog A, double strand break repair nuclease
ENSMUSG00000004961	Syt5	0.989348	8.46531e-10	5050	1560	1.98529	synaptotagmin V
ENSMUSG00000038034	Igsf8	0.98704	0.0441859	2830	874	1.98211	immunoglobulin superfamily, member 8
ENSMUSG00000039087	Rreb1	0.985799	0.0218159	2029	630	1.98041	ras responsive element binding protein 1
ENSMUSG00000020225	Tmbim4	0.966534	8.36299e-07	21058	6576	1.95414	transmembrane BAX inhibitor motif containing 4
ENSMUSG00000021417	Eci2	0.957872	0.00214414	9114	2911	1.94244	enoyl-Coenzyme A delta isomerase 2
ENSMUSG00000028556	Dock7	0.957564	8.36154e-05	6430	2052	1.94203	dedicator of cytokinesis 7
ENSMUSG00000040118	Cacna2d1	0.948483	3.11665e-05	21042	6805	1.92984	calcium channel, voltage-dependent, alpha2/delta subunit 1
ENSMUSG00000022425	Enpp2	0.947886	0.0165824	40070	12737	1.92904	ectonucleotide pyrophosphatase/phosphodiesterase 2
ENSMUSG00000027346	Gpcpd1	0.947852	0.0120164	6762	2161	1.929	glycerophosphocholine phosphodiesterase 1
ENSMUSG00000045996	Polr2k	0.947469	0.00116446	5111	1652	1.92849	polymerase (RNA) II (DNA directed) polypeptide K
ENSMUSG00000029103	Lrpap1	0.946758	0.00341449	15579	4907	1.92754	low density lipoprotein receptor-related protein associated protein 1
ENSMUSG00000042644	Itpr3	0.941832	0.00018991	8030	2559	1.92097	inositol 1,4,5-triphosphate receptor 3
ENSMUSG00000057614	Gnai1	0.941679	0.0101167	8012	2664	1.92076	guanine nucleotide binding protein (G protein), alpha inhibiting 1
ENSMUSG00000029012	Orc5	0.938724	0.0243549	2086	665	1.91683	origin recognition complex, subunit 5
ENSMUSG00000025591	Tma16	0.935434	0.0496669	1454	488	1.91247	translation machinery associated 16
ENSMUSG00000051413	Plagl2	0.92938	0.0144214	1598	527	1.90446	pleiomorphic adenoma gene-like 2
ENSMUSG00000036591	Arhgap21	0.929228	0.000568582	3758	1198	1.90426	Rho GTPase activating protein 21
ENSMUSG00000058672	Tubb2a	0.925129	0.0406992	3445	1100	1.89885	tubulin, beta 2A class IIA
ENSMUSG00000058153	Sez6l	0.924508	8.00117e-06	15078	4930	1.89804	seizure related 6 homolog like
ENSMUSG00000009376	Met	0.921624	0.000344936	3055	1020	1.89425	met proto-oncogene
ENSMUSG00000034353	Ramp1	0.921406	0.0286852	3776	1244	1.89396	receptor (calcitonin) activity modifying protein 1
ENSMUSG00000037818	Abhd18	0.920017	0.0130947	1348	450	1.89214	abhydrolase domain containing 18
ENSMUSG00000027438	Napb	0.917227	0.0466215	851	278	1.88848	N-ethylmaleimide sensitive fusion protein attachment protein beta
ENSMUSG00000052331	Ankrd44	0.915734	1.6874e-06	14716	4835	1.88653	ankyrin repeat domain 44
ENSMUSG00000028683	Eif2b3	0.914244	0.0265648	3736	1219	1.88458	eukaryotic translation initiation factor 2B, subunit 3
ENSMUSG00000031521	Aga	0.914023	0.000932576	10351	3366	1.88429	aspartylglucosaminidase
ENSMUSG00000046709	Mapk10	0.912296	0.0303344	5278	1676	1.88204	mitogen-activated protein kinase 10
ENSMUSG00000060002	Chpt1	0.905067	0.0473165	1296	427	1.87263	choline phosphotransferase 1
ENSMUSG00000028161	Ppp3ca	0.904321	4.69491e-07	9465	3098	1.87166	protein phosphatase 3, catalytic subunit, alpha isoform
ENSMUSG00000045031	Cetn4	0.904237	0.0411689	1404	474	1.87155	centrin 4
ENSMUSG00000008200	Fnbp4	0.903955	0.00404772	3760	1244	1.87119	formin binding protein 4
ENSMUSG00000020644	Id2	0.898074	0.0191498	5476	1784	1.86358	inhibitor of DNA binding 2
ENSMUSG00000031174	Rpgr	0.897641	0.0102651	2442	802	1.86302	retinitis pigmentosa GTPase regulator
ENSMUSG00000038722	Bud31	0.895362	0.0113313	5696	1892	1.86008	BUD31 homolog
ENSMUSG00000019790	Stxbp5	0.89473	0.02129	3189	1036	1.85926	syntaxin binding protein 5 (tomosyn)
ENSMUSG00000030095	Tmem43	0.891383	0.0219668	1603	526	1.85495	transmembrane protein 43
ENSMUSG00000014932	Yes1	0.89094	0.0136411	2423	798	1.85438	YES proto-oncogene 1, Src family tyrosine kinase
ENSMUSG00000028613	Lrp8	0.88958	0.0429866	5842	1950	1.85264	low density lipoprotein receptor-related protein 8, apolipoprotein e receptor
ENSMUSG00000017999	Ddx27	0.885857	0.00660465	1736	571	1.84786	DEAD box helicase 27
ENSMUSG00000022142	Nup155	0.882968	0.0137741	1805	619	1.84417	nucleoporin 155
ENSMUSG00000039007	Cpq	0.874975	0.00115965	9164	3056	1.83398	carboxypeptidase Q
ENSMUSG00000024900	Cpt1a	0.873161	0.036418	4845	1648	1.83167	carnitine palmitoyltransferase 1a, liver
ENSMUSG00000026578	Ccdc181	0.867631	0.0428129	2494	817	1.82466	coiled-coil domain containing 181
ENSMUSG00000039607	Rbms3	0.866619	0.0152776	3646	1242	1.82338	RNA binding motif, single stranded interacting protein
ENSMUSG00000026688	Mgst3	0.861119	0.0208093	3468	1166	1.81645	microsomal glutathione S-transferase 3
ENSMUSG00000042797	Aqp11	0.855608	0.00834429	3271	1140	1.80952	aquaporin 11
ENSMUSG00000026463	Atp2b4	0.852607	0.00247042	5878	2033	1.80576	ATPase, Ca++ transporting, plasma membrane 4
ENSMUSG00000044068	Zrsr1	0.852362	0.0365997	2311	797	1.80545	zinc finger (CCCH type), RNA binding motif and serine/arginine rich 1
ENSMUSG00000022378	Cyrib	0.850366	0.0397717	5666	1947	1.80296	CYFIP related Rac1 interactor B
ENSMUSG00000034285	Nipsnap1	0.849837	0.0419795	3238	1117	1.8023	nipsnap homolog 1
ENSMUSG00000028124	Gclm	0.844469	0.00521824	10738	3751	1.7956	glutamate-cysteine ligase, modifier subunit
ENSMUSG00000021194	Chga	0.840568	1.11219e-09	1161079	397085	1.79075	chromogranin A
ENSMUSG00000003363	Pld3	0.838642	0.0238337	4419	1523	1.78837	phospholipase D family, member 3
ENSMUSG00000046573	Lyrm4	0.837644	5.00717e-08	6235	2140	1.78713	LYR motif containing 4
ENSMUSG00000041035	DPCD	0.835342	0.00328097	4535	1592	1.78428	deleted in primary ciliary dyskinesia
ENSMUSG00000046722	Cdc42se1	0.831794	0.0248853	5281	1826	1.7799	CDC42 small effector 1
ENSMUSG00000003352	Cacnb3	0.831487	0.022906	2140	741	1.77952	calcium channel, voltage-dependent, beta 3 subunit
ENSMUSG00000019254	Ppp1r12c	0.825861	0.0397238	1741	628	1.77259	protein phosphatase 1, regulatory subunit 12C
ENSMUSG00000052681	Rap1b	0.813044	1.21474e-06	38944	13757	1.75692	RAS related protein 1b
ENSMUSG00000006373	Pgrmc1	0.809493	6.57728e-05	22054	7822	1.7526	progesterone receptor membrane component 1
ENSMUSG00000019775	Rgs17	0.808343	0.000532858	4763	1658	1.7512	regulator of G-protein signaling 17
ENSMUSG00000031245	Hmgn5	0.80794	0.013542	3744	1350	1.75071	high-mobility group nucleosome binding domain 5
ENSMUSG00000038717	Atp5l	0.806919	0.00309715	1450	518	1.74947	ATP synthase, H+ transporting, mitochondrial F0 complex, subunit G
ENSMUSG00000029344	Tpst2	0.806077	0.0392581	6901	2404	1.74845	protein-tyrosine sulfotransferase 2
ENSMUSG00000016833	Mrps18c	0.803016	0.0021757	6392	2286	1.74474	mitochondrial ribosomal protein S18C
ENSMUSG00000025925	Terf1	0.802538	0.0224865	3026	1079	1.74417	telomeric repeat binding factor 1
ENSMUSG00000031644	Nek1	0.797055	0.0028121	2213	787	1.73755	NIMA (never in mitosis gene a)-related expressed kinase 1
ENSMUSG00000031320	Rps4x	0.796442	0.000347039	17820	6382	1.73681	ribosomal protein S4, X-linked
ENSMUSG00000034083	Ccdc174	0.793152	0.0235819	4128	1456	1.73286	coiled-coil domain containing 174
ENSMUSG00000015882	Lcorl	0.792922	0.00884966	9335	3357	1.73258	ligand dependent nuclear receptor corepressor-like
ENSMUSG00000070047	Fat1	0.789929	0.034878	3539	1289	1.72899	FAT atypical cadherin 1
ENSMUSG00000017485	Top2b	0.779282	0.00782039	9012	3222	1.71628	topoisomerase (DNA) II beta
ENSMUSG00000026490	Cdc42bpa	0.778713	0.00597908	7789	2866	1.7156	CDC42 binding protein kinase alpha
ENSMUSG00000024253	Dync2li1	0.767364	0.00655994	5314	1927	1.70216	dynein cytoplasmic 2 light intermediate chain 1
ENSMUSG00000037031	Tspan15	0.766302	0.0124228	6249	2283	1.7009	tetraspanin 15
ENSMUSG00000023868	Pde10a	0.765782	0.0285369	5263	1864	1.70029	phosphodiesterase 10A
ENSMUSG00000032265	Tent5a	0.760987	0.00174373	13503	4908	1.69465	terminal nucleotidyltransferase 5A
ENSMUSG00000017778	Cox7c	0.760451	0.0371162	30212	11163	1.69402	cytochrome c oxidase subunit 7C
ENSMUSG00000028843	Sh3bgrl3	0.758616	0.00272596	4541	1633	1.69187	SH3 domain binding glutamic acid-rich protein-like 3
ENSMUSG00000027787	Nmd3	0.754665	0.0118805	4133	1526	1.68724	NMD3 ribosome export adaptor
ENSMUSG00000062203	Gspt1	0.754358	0.0016478	6414	2381	1.68688	G1 to S phase transition 1
ENSMUSG00000022629	Kif21a	0.748197	9.50095e-06	22556	8355	1.67969	kinesin family member 21A
ENSMUSG00000030067	Foxp1	0.745237	0.00592586	11797	4360	1.67625	forkhead box P1
ENSMUSG00000019975	Ikbip	0.736697	0.0380505	4316	1609	1.66636	IKBKB interacting protein
ENSMUSG00000022336	Eif3e	0.730781	0.0221707	12063	4455	1.65954	eukaryotic translation initiation factor 3, subunit E
ENSMUSG00000039542	Ncam1	0.730651	0.00033908	22089	8235	1.65939	neural cell adhesion molecule 1
ENSMUSG00000029552	Tes	0.730451	0.000473458	15516	5764	1.65916	testin LIM domain protein
ENSMUSG00000051359	Ncald	0.726171	0.014525	5294	1959	1.65424	neurocalcin delta
ENSMUSG00000003161	Sri	0.725479	0.00644712	12478	4722	1.65345	sorcin
ENSMUSG00000029267	Mtf2	0.722628	1.98252e-05	4472	1680	1.65019	metal response element binding transcription factor 2
ENSMUSG00000033577	Myo6	0.722548	0.0395359	14871	5675	1.65009	myosin VI
ENSMUSG00000024067	Dpy30	0.72218	0.00250636	19368	7326	1.64967	dpy-30, histone methyltransferase complex regulatory subunit
ENSMUSG00000049148	Plcxd3	0.721793	0.00517942	6549	2431	1.64923	phosphatidylinositol-specific phospholipase C, X domain containing 3
ENSMUSG00000028567	Txndc12	0.721176	0.00294551	12029	4462	1.64852	thioredoxin domain containing 12 (endoplasmic reticulum)
ENSMUSG00000019861	Gopc	0.712369	0.0460427	3552	1332	1.63849	golgi associated PDZ and coiled-coil motif containing
ENSMUSG00000021460	Auh	0.71042	0.0421204	6368	2376	1.63628	AU RNA binding protein/enoyl-coenzyme A hydratase
ENSMUSG00000033061	Resp18	0.709199	0.00760946	154729	58500	1.6349	regulated endocrine-specific protein 18
ENSMUSG00000027968	Larp7	0.708801	0.00706345	3913	1497	1.63445	La ribonucleoprotein domain family, member 7
ENSMUSG00000039765	Cc2d2a	0.707523	0.00754991	3309	1247	1.633	coiled-coil and C2 domain containing 2A
ENSMUSG00000026547	Tagln2	0.704752	0.020619	11237	4262	1.62986	transgelin 2
ENSMUSG00000020372	Rack1	0.702223	4.41941e-05	27079	10279	1.62701	receptor for activated C kinase 1
ENSMUSG00000020315	Sptbn1	0.700314	6.14739e-05	16663	6376	1.62486	spectrin beta, non-erythrocytic 1
ENSMUSG00000079435	Rpl36a	0.698517	0.00147014	6238	2394	1.62284	ribosomal protein L36A
ENSMUSG00000070705	Eid2b	0.694499	0.0477785	1054	398	1.61832	EP300 interacting inhibitor of differentiation 2B
ENSMUSG00000027801	Tm4sf4	0.690403	0.0449325	127142	49147	1.61373	transmembrane 4 superfamily member 4
ENSMUSG00000022897	Dyrk1a	0.686773	0.00634734	4327	1636	1.60968	dual-specificity tyrosine-(Y)-phosphorylation regulated kinase 1a
ENSMUSG00000045441	Gprin3	0.679029	0.0191398	2650	1015	1.60106	GPRIN family member 3
ENSMUSG00000033237	Arid2	0.678353	0.0140243	8755	3330	1.60031	AT rich interactive domain 2 (ARID, RFX-like)
ENSMUSG00000027201	Myef2	0.678322	0.0204662	6999	2681	1.60028	myelin basic protein expression factor 2, repressor
ENSMUSG00000018199	Ro60	0.676137	0.0226294	6529	2553	1.59786	Ro60, Y RNA binding protein
ENSMUSG00000064210	Ano6	0.675298	0.0317189	2934	1146	1.59693	anoctamin 6
ENSMUSG00000026223	Itm2c	0.673396	0.000620922	11599	4519	1.59482	integral membrane protein 2C
ENSMUSG00000047215	Rpl9	0.672209	0.00163592	21715	8484	1.59351	ribosomal protein L9
ENSMUSG00000025060	Slk	0.663772	0.00142436	7004	2748	1.58422	STE20-like kinase
ENSMUSG00000015671	Psma2	0.655432	0.000820276	18891	7424	1.57509	proteasome subunit alpha 2
ENSMUSG00000032181	Scg3	0.651242	7.69859e-12	184256	72528	1.57052	secretogranin III
ENSMUSG00000025857	Dnaaf5	0.651094	0.0250156	1076	422	1.57036	dynein, axonemal assembly factor 5
ENSMUSG00000095677	Dynlt1f	0.649886	0.000904659	2206	870	1.56904	dynein light chain Tctex-type 1F
ENSMUSG00000027273	Snap25	0.647565	0.00302048	28406	11218	1.56652	synaptosomal-associated protein 25
ENSMUSG00000022108	Itm2b	0.643621	4.64525e-08	84238	33262	1.56224	integral membrane protein 2B
ENSMUSG00000029007	Agtrap	0.640275	0.0432066	2919	1165	1.55863	angiotensin II, type I receptor-associated protein
ENSMUSG00000024120	Lrpprc	0.636904	0.0167853	10883	4390	1.55499	leucine-rich PPR-motif containing
ENSMUSG00000037742	Eef1a1	0.631897	7.78935e-05	72546	28892	1.5496	eukaryotic translation elongation factor 1 alpha 1
ENSMUSG00000015243	Abca1	0.630749	0.0445958	8985	3629	1.54837	ATP-binding cassette, sub-family A (ABC1), member 1
ENSMUSG00000023039	Krt7	0.628289	0.0466215	17027	6724	1.54573	keratin 7
ENSMUSG00000022000	Zc3h13	0.623956	0.0337209	4889	1939	1.54109	zinc finger CCCH type containing 13
ENSMUSG00000005609	Ctr9	0.623506	0.00958926	6475	2610	1.54062	CTR9 homolog, Paf1/RNA polymerase II complex component
ENSMUSG00000020311	Erlec1	0.620875	0.00736522	12613	5122	1.53781	endoplasmic reticulum lectin 1
ENSMUSG00000087687	Pet100	0.62045	0.00302048	3853	1567	1.53735	PET100 homolog
ENSMUSG00000021764	Ndufs4	0.618003	0.040945	9313	3762	1.53475	NADH:ubiquinone oxidoreductase core subunit S4
ENSMUSG00000023175	Bsg	0.614087	0.0176704	62102	24764	1.53059	basigin
ENSMUSG00000019877	Serinc1	0.613713	3.90245e-05	45014	18363	1.53019	serine incorporator 1
ENSMUSG00000025362	Rps26	0.613588	5.21098e-08	14399	5804	1.53006	ribosomal protein S26
ENSMUSG00000022312	Eif3h	0.610394	0.000588889	10173	4108	1.52668	eukaryotic translation initiation factor 3, subunit H
ENSMUSG00000061477	Rps7	0.609266	0.00072921	14071	5748	1.52548	ribosomal protein S7
ENSMUSG00000072692	Rpl37rt	0.606215	1.82988e-05	2351	953	1.52226	ribosomal protein L37, retrotransposed
ENSMUSG00000028413	B4galt1	0.600974	0.0141867	3415	1390	1.51674	UDP-Gal:betaGlcNAc beta 1,4- galactosyltransferase, polypeptide 1
ENSMUSG00000060938	Rpl26	0.59998	5.04492e-05	15403	6293	1.5157	ribosomal protein L26
ENSMUSG00000029202	Pds5a	0.595648	0.00449396	4832	1962	1.51115	PDS5 cohesin associated factor A
ENSMUSG00000071337	Tia1	0.595197	0.00683931	9678	3945	1.51068	cytotoxic granule-associated RNA binding protein 1
ENSMUSG00000071662	Polr2g	0.594999	0.000463986	19334	7868	1.51047	polymerase (RNA) II (DNA directed) polypeptide G
ENSMUSG00000008683	Rps15a	0.59407	0.00523427	8661	3559	1.5095	ribosomal protein S15A
ENSMUSG00000048960	Prex2	0.59152	0.00419284	4052	1678	1.50683	phosphatidylinositol-3,4,5-trisphosphate-dependent Rac exchange factor 2
ENSMUSG00000062328	Rpl17	0.591332	0.00396973	13223	5469	1.50664	ribosomal protein L17
ENSMUSG00000062997	Rpl35	0.591036	0.000186716	15690	6489	1.50633	ribosomal protein L35
ENSMUSG00000015656	Hspa8	0.589677	0.0224171	30521	12416	1.50491	heat shock protein 8
ENSMUSG00000071415	Rpl23	0.589175	0.000746213	18805	7726	1.50439	ribosomal protein L23
ENSMUSG00000062647	Rpl7a	0.588342	5.19685e-08	13320	5489	1.50352	ribosomal protein L7A
ENSMUSG00000026074	Map4k4	0.587273	0.041314	6533	2740	1.5024	mitogen-activated protein kinase kinase kinase kinase 4
ENSMUSG00000031065	Cdk16	-1.00049	8.59671e-05	1171	1419	0.499829	cyclin-dependent kinase 16
ENSMUSG00000033021	Gmppa	-1.00977	0.0107664	2166	2653	0.496624	GDP-mannose pyrophosphorylase A
ENSMUSG00000026544	Dusp23	-1.01157	0.0136978	822	1018	0.496007	dual specificity phosphatase 23
ENSMUSG00000031974	Abcb10	-1.01481	0.0235819	1116	1376	0.494895	ATP-binding cassette, sub-family B (MDR/TAP), member 10
ENSMUSG00000023991	Foxp4	-1.01555	0.0477785	378	463	0.49464	forkhead box P4
ENSMUSG00000007029	Vars	-1.01577	0.00405655	882	1074	0.494564	valyl-tRNA synthetase
ENSMUSG00000026627	Pacc1	-1.02247	0.000211251	3336	4277	0.492274	proton activated chloride channel 1
ENSMUSG00000039018	Mtg1	-1.02817	0.00509325	930	1170	0.490333	mitochondrial ribosome-associated GTPase 1
ENSMUSG00000026520	Pycr2	-1.03349	0.000303216	3770	4822	0.488526	pyrroline-5-carboxylate reductase family, member 2
ENSMUSG00000021102	Glrx5	-1.03367	0.000125873	1714	2137	0.488464	glutaredoxin 5
ENSMUSG00000032349	Elovl5	-1.03493	0.000477423	3920	5010	0.48804	ELOVL family member 5, elongation of long chain fatty acids (yeast)
ENSMUSG00000047045	Tmem164	-1.03609	0.00995901	1957	2493	0.487646	transmembrane protein 164
ENSMUSG00000068264	Ap5s1	-1.03675	0.00717453	579	713	0.487425	adaptor-related protein 5 complex, sigma 1 subunit
ENSMUSG00000031667	Aktip	-1.04213	0.0346027	1767	2188	0.48561	AKT interacting protein
ENSMUSG00000029780	Nt5c3	-1.05022	4.11503e-09	7665	9865	0.482893	5'-nucleotidase, cytosolic III
ENSMUSG00000025586	Cpeb1	-1.05445	0.0112247	1917	2456	0.48148	cytoplasmic polyadenylation element binding protein 1
ENSMUSG00000031767	Nudt7	-1.05688	0.00156148	2529	3282	0.480672	nudix (nucleoside diphosphate linked moiety X)-type motif 7
ENSMUSG00000028641	P3h1	-1.06416	0.000278683	938	1213	0.47825	prolyl 3-hydroxylase 1
ENSMUSG00000004462	Tbccd1	-1.0681	0.0423322	770	1007	0.476945	TBCC domain containing 1
ENSMUSG00000037419	Endod1	-1.07317	0.0157163	901	1191	0.475274	endonuclease domain containing 1
ENSMUSG00000022315	Slc30a8	-1.07688	2.40721e-09	24398	31917	0.474052	solute carrier family 30 (zinc transporter), member 8
ENSMUSG00000031327	Chic1	-1.07886	8.36154e-05	12086	16108	0.473404	cysteine-rich hydrophobic domain 1
ENSMUSG00000021957	Tkt	-1.08193	0.0212229	1519	1984	0.472398	transketolase
ENSMUSG00000049922	Slc35c1	-1.08203	0.0460762	538	737	0.472365	solute carrier family 35, member C1
ENSMUSG00000041362	Shtn1	-1.08311	0.00917016	1194	1563	0.472009	shootin 1
ENSMUSG00000020340	Cyfip2	-1.10159	8.32367e-06	4756	6200	0.466002	cytoplasmic FMR1 interacting protein 2
ENSMUSG00000022210	Dhrs4	-1.1041	0.00139561	2772	3606	0.465192	dehydrogenase/reductase (SDR family) member 4
ENSMUSG00000063704	Mapk15	-1.11603	0.0216202	310	418	0.461362	mitogen-activated protein kinase 15
ENSMUSG00000022829	Stxbp5l	-1.12231	0.0125001	806	1065	0.459359	syntaxin binding protein 5-like
ENSMUSG00000071076	Jund	-1.13285	0.000324151	3156	4278	0.456013	jun D proto-oncogene
ENSMUSG00000005373	Mlxipl	-1.13297	2.57721e-09	5536	7633	0.455976	MLX interacting protein-like
ENSMUSG00000027536	Chmp4c	-1.13431	0.000369194	898	1218	0.455554	charged multivesicular body protein 4C
ENSMUSG00000022828	Gtf2e1	-1.13735	0.00775923	813	1145	0.454593	general transcription factor II E, polypeptide 1 (alpha subunit)
ENSMUSG00000051510	Mafg	-1.13738	0.000530756	2002	2779	0.454583	v-maf musculoaponeurotic fibrosarcoma oncogene family, protein G (avian)
ENSMUSG00000068011	Mkrn2os	-1.14135	0.0224171	810	1077	0.453334	makorin, ring finger protein 2, opposite strand
ENSMUSG00000020744	Slc25a19	-1.14581	9.40554e-05	610	852	0.451935	solute carrier family 25 (mitochondrial thiamine pyrophosphate carrier), member 19
ENSMUSG00000026409	Pfkfb2	-1.14674	0.000904659	2655	3631	0.451644	6-phosphofructo-2-kinase/fructose-2,6-biphosphatase 2
ENSMUSG00000039236	Isg20	-1.1509	0.000859452	2290	3185	0.450345	interferon-stimulated protein
ENSMUSG00000025366	Esyt1	-1.15268	4.79563e-07	1926	2666	0.449789	extended synaptotagmin-like protein 1
ENSMUSG00000038375	Trp53inp2	-1.15294	1.44928e-06	4467	6175	0.449708	transformation related protein 53 inducible nuclear protein 2
ENSMUSG00000038002	Cramp1	-1.15695	4.98689e-10	2825	3885	0.448459	cramped chromatin regulator 1
ENSMUSG00000013858	Tmem259	-1.15826	0.00810123	419	580	0.448053	transmembrane protein 259
ENSMUSG00000024897	Apba1	-1.16232	0.0429866	235	329	0.446794	amyloid beta (A4) precursor protein binding, family A, member 1
ENSMUSG00000027223	Mapk8ip1	-1.1668	0.0191643	560	791	0.445409	mitogen-activated protein kinase 8 interacting protein 1
ENSMUSG00000030110	Ret	-1.17793	0.00035877	2741	3875	0.441985	ret proto-oncogene
ENSMUSG00000021591	Glrx	-1.1889	0.00281247	1739	2442	0.438639	glutaredoxin
ENSMUSG00000034853	Acot11	-1.18963	0.0475251	412	615	0.438414	acyl-CoA thioesterase 11
ENSMUSG00000047921	Trappc9	-1.19056	0.0205323	992	1396	0.438131	trafficking protein particle complex 9
ENSMUSG00000020121	Srgap1	-1.19447	0.00162506	745	1059	0.436948	SLIT-ROBO Rho GTPase activating protein 1
ENSMUSG00000001138	Cnnm3	-1.19519	0.00651964	426	613	0.436728	cyclin M3
ENSMUSG00000041650	Pcca	-1.19524	0.0139777	875	1202	0.436714	propionyl-Coenzyme A carboxylase, alpha polypeptide
ENSMUSG00000055053	Nfic	-1.1994	5.0539e-05	2066	2911	0.435457	nuclear factor I/C
ENSMUSG00000098557	Kctd12	-1.20043	0.0129214	1809	2570	0.435145	potassium channel tetramerisation domain containing 12
ENSMUSG00000029467	Atp2a2	-1.20647	1.6456e-11	21808	31268	0.433328	ATPase, Ca++ transporting, cardiac muscle, slow twitch 2
ENSMUSG00000025477	Inpp5a	-1.20654	0.0152378	785	1090	0.433308	inositol polyphosphate-5-phosphatase A
ENSMUSG00000014547	Wdfy2	-1.21155	0.0225065	418	611	0.431804	WD repeat and FYVE domain containing 2
ENSMUSG00000026484	Rnf2	-1.21162	0.0229368	1857	2601	0.431785	ring finger protein 2
ENSMUSG00000000416	Cttnbp2	-1.22233	0.00560786	1026	1504	0.42859	cortactin binding protein 2
ENSMUSG00000020732	Rab37	-1.22488	0.000891189	2170	3191	0.427833	RAB37, member RAS oncogene family
ENSMUSG00000002279	Lmf1	-1.22767	0.0408016	571	808	0.427006	lipase maturation factor 1
ENSMUSG00000054942	Miga1	-1.22805	0.0191938	1021	1468	0.426894	mitoguardin 1
ENSMUSG00000038486	Sv2a	-1.23611	8.00565e-06	1908	2812	0.424515	synaptic vesicle glycoprotein 2 a
ENSMUSG00000006362	Cbfa2t3	-1.23933	1.76362e-05	1821	2752	0.42357	CBFA2/RUNX1 translocation partner 3
ENSMUSG00000022797	Tfrc	-1.24513	0.00399386	1640	2360	0.42187	transferrin receptor
ENSMUSG00000032076	Cadm1	-1.26219	0.0123726	876	1318	0.41691	cell adhesion molecule 1
ENSMUSG00000030873	Scnn1b	-1.26589	0.0054241	2134	3264	0.415844	sodium channel, nonvoltage-gated 1 beta
ENSMUSG00000024236	Svil	-1.26645	0.00610422	1270	1882	0.415682	supervillin
ENSMUSG00000006850	Tmco6	-1.26685	0.0247978	399	583	0.415566	transmembrane and coiled-coil domains 6
ENSMUSG00000017664	Slc35c2	-1.2698	0.0171587	516	769	0.414718	solute carrier family 35, member C2
ENSMUSG00000027624	Epb41l1	-1.27162	0.00177013	715	1040	0.414195	erythrocyte membrane protein band 4.1 like 1
ENSMUSG00000037242	Clic4	-1.27407	0.00049436	1296	2004	0.413491	chloride intracellular channel 4 (mitochondrial)
ENSMUSG00000028525	Pde4b	-1.2798	0.0102471	1183	1800	0.411852	phosphodiesterase 4B, cAMP specific
ENSMUSG00000042178	Armc5	-1.28157	0.036567	544	806	0.411348	armadillo repeat containing 5
ENSMUSG00000021250	Fos	-1.28198	0.00415922	23964	36768	0.411231	FBJ osteosarcoma oncogene
ENSMUSG00000004043	Stat5a	-1.29212	0.0482393	375	552	0.408351	signal transducer and activator of transcription 5A
ENSMUSG00000028538	St3gal3	-1.29357	0.00882087	302	468	0.407941	ST3 beta-galactoside alpha-2,3-sialyltransferase 3
ENSMUSG00000031284	Pak3	-1.30129	0.0243975	10100	15714	0.405763	p21 (RAC1) activated kinase 3
ENSMUSG00000032221	Mns1	-1.30367	0.0102471	1556	2382	0.405093	meiosis-specific nuclear structural protein 1
ENSMUSG00000015405	Ace2	-1.30923	0.0143726	712	1080	0.403535	angiotensin I converting enzyme (peptidyl-dipeptidase A) 2
ENSMUSG00000015363	Trabd	-1.315	2.21522e-07	1790	2734	0.401926	TraB domain containing
ENSMUSG00000025089	Gfra1	-1.31707	0.0195638	263	417	0.401349	glial cell line derived neurotrophic factor family receptor alpha 1
ENSMUSG00000039470	Zdhhc2	-1.32594	0.000195713	6282	9993	0.39889	zinc finger, DHHC domain containing 2
ENSMUSG00000063065	Mapk3	-1.32838	0.00170651	1875	2856	0.398215	mitogen-activated protein kinase 3
ENSMUSG00000021453	Gadd45g	-1.33209	0.000235338	7550	11498	0.397193	growth arrest and DNA-damage-inducible 45 gamma
ENSMUSG00000022508	Bcl6	-1.33402	0.0494854	70	107	0.396662	B cell leukemia/lymphoma 6
ENSMUSG00000057672	Pkn1	-1.336	0.0010026	182	277	0.396116	protein kinase N1
ENSMUSG00000029761	Cald1	-1.34063	0.0474767	991	1518	0.394849	caldesmon 1
ENSMUSG00000000202	Btbd17	-1.34687	0.00227164	624	964	0.393145	BTB (POZ) domain containing 17
ENSMUSG00000059824	Dbp	-1.34757	0.00168934	469	736	0.392953	D site albumin promoter binding protein
ENSMUSG00000026519	Tmem63a	-1.35681	4.44378e-05	816	1315	0.390446	transmembrane protein 63a
ENSMUSG00000029196	Tada2b	-1.36472	0.00227869	403	655	0.38831	transcriptional adaptor 2B
ENSMUSG00000038028	Tigar	-1.36933	0.000738717	490	799	0.387072	Trp53 induced glycolysis regulatory phosphatase
ENSMUSG00000042429	Adora1	-1.36981	0.00182918	481	780	0.386942	adenosine A1 receptor
ENSMUSG00000037887	Dusp8	-1.37412	0.0453944	238	371	0.385787	dual specificity phosphatase 8
ENSMUSG00000034175	Rhbdd3	-1.37976	5.84423e-06	279	454	0.384282	rhomboid domain containing 3
ENSMUSG00000021990	Spata13	-1.38267	0.00145573	864	1415	0.383509	spermatogenesis associated 13
ENSMUSG00000083695	Rnf138rt1	-1.38367	0.00155825	1351	2240	0.383243	ring finger protein 138, retrogene 1
ENSMUSG00000042608	Stk40	-1.38642	0.0285369	455	731	0.382513	serine/threonine kinase 40
ENSMUSG00000054320	Lrrc36	-1.38896	0.0173849	197	321	0.381839	leucine rich repeat containing 36
ENSMUSG00000052373	Mpp3	-1.39022	0.0136484	695	1098	0.381506	membrane protein, palmitoylated 3 (MAGUK p55 subfamily member 3)
ENSMUSG00000060862	Zbtb40	-1.40415	0.00328611	573	938	0.37784	zinc finger and BTB domain containing 40
ENSMUSG00000044453	Ffar1	-1.40434	0.00104718	3200	5346	0.377791	free fatty acid receptor 1
ENSMUSG00000060224	Pyroxd2	-1.4071	0.0365997	244	412	0.377068	pyridine nucleotide-disulphide oxidoreductase domain 2
ENSMUSG00000021947	Cryl1	-1.40795	0.000663975	1696	2881	0.376846	crystallin, lambda 1
ENSMUSG00000032333	Stoml1	-1.4097	0.0460427	347	585	0.376389	stomatin-like 1
ENSMUSG00000054263	Lifr	-1.41372	0.000128035	1159	1880	0.375344	LIF receptor alpha
ENSMUSG00000004947	Dtx2	-1.42175	0.0424	224	359	0.37326	deltex 2, E3 ubiquitin ligase
ENSMUSG00000040860	Crocc	-1.42324	0.0334729	530	927	0.372873	ciliary rootlet coiled-coil, rootletin
ENSMUSG00000021265	Slc25a29	-1.42635	0.0247978	244	387	0.37207	solute carrier family 25 (mitochondrial carrier, palmitoylcarnitine transporter), member 29
ENSMUSG00000029924	Slc37a3	-1.42739	0.000306665	1286	2085	0.371802	solute carrier family 37 (glycerol-3-phosphate transporter), member 3
ENSMUSG00000029821	Gsdme	-1.43311	0.000944742	530	894	0.370331	gasdermin E
ENSMUSG00000029644	Pdx1	-1.45133	8.14813e-11	4517	7812	0.365683	pancreatic and duodenal homeobox 1
ENSMUSG00000032782	Cntrob	-1.45554	0.000138966	702	1197	0.364619	centrobin, centrosomal BRCA2 interacting protein
ENSMUSG00000028959	Fastk	-1.45911	0.0103068	461	759	0.363718	Fas-activated serine/threonine kinase
ENSMUSG00000045752	Tssc4	-1.46218	9.91328e-05	1794	3025	0.362945	tumor-suppressing subchromosomal transferable fragment 4
ENSMUSG00000042129	Rassf4	-1.47502	0.000235338	985	1679	0.35973	Ras association (RalGDS/AF-6) domain family member 4
ENSMUSG00000041556	Fbxo2	-1.48295	0.0103068	315	545	0.357755	F-box protein 2
ENSMUSG00000029475	Kdm2b	-1.48377	0.001037	342	589	0.357553	lysine (K)-specific demethylase 2B
ENSMUSG00000046844	Vat1l	-1.48743	0.00598161	438	784	0.356646	vesicle amine transport protein 1 like
ENSMUSG00000020064	Herc4	-1.50133	0.00065022	737	1247	0.353228	hect domain and RLD 4
ENSMUSG00000006019	Dhx34	-1.50268	0.00350116	305	516	0.352897	DEAH (Asp-Glu-Ala-His) box polypeptide 34
ENSMUSG00000094701	Olfr916	-1.50586	0.0123726	34	60	0.352121	olfactory receptor 916
ENSMUSG00000041592	Sdk2	-1.50662	0.00177732	1681	2967	0.351936	sidekick cell adhesion molecule 2
ENSMUSG00000022769	Sdf2l1	-1.51235	7.95583e-05	7290	12695	0.35054	stromal cell-derived factor 2-like 1
ENSMUSG00000030409	Dmpk	-1.52187	0.0230556	262	454	0.348235	dystrophia myotonica-protein kinase
ENSMUSG00000024899	Papss2	-1.52602	3.68781e-09	10765	19242	0.347235	3'-phosphoadenosine 5'-phosphosulfate synthase 2
ENSMUSG00000020131	Pcsk4	-1.5304	0.00302048	334	610	0.34618	proprotein convertase subtilisin/kexin type 4
ENSMUSG00000090417	Vmn2r94	-1.54328	3.00288e-09	518	946	0.343105	vomeronasal 2, receptor 94
ENSMUSG00000051680	Olfr693	-1.56237	0.00191703	88	163	0.338594	olfactory receptor 693
ENSMUSG00000049336	Tenm2	-1.56456	0.000977582	325	598	0.33808	teneurin transmembrane protein 2
ENSMUSG00000031112	Stk26	-1.56533	0.0248012	224	424	0.3379	serine/threonine kinase 26
ENSMUSG00000049670	Morn4	-1.56554	0.0147963	282	502	0.337852	MORN repeat containing 4
ENSMUSG00000089768	Tmsb15b1	-1.56571	6.09705e-11	641	1200	0.337811	thymosin beta 15b1
ENSMUSG00000018470	Kcnab3	-1.56604	0.0172585	390	689	0.337735	potassium voltage-gated channel, shaker-related subfamily, beta member 3
ENSMUSG00000023805	Synj2	-1.56829	0.036567	149	271	0.337208	synaptojanin 2
ENSMUSG00000026887	Mrrf	-1.59191	0.000242986	423	784	0.331733	mitochondrial ribosome recycling factor
ENSMUSG00000052516	Robo2	-1.59463	0.0147279	1891	3651	0.331107	roundabout guidance receptor 2
ENSMUSG00000030657	Xylt1	-1.59551	0.0316702	221	412	0.330905	xylosyltransferase 1
ENSMUSG00000062542	Syt9	-1.60363	0.00597908	151	276	0.329049	synaptotagmin IX
ENSMUSG00000032289	Thsd4	-1.61369	0.0494854	235	473	0.326762	thrombospondin, type I, domain containing 4
ENSMUSG00000020458	Rtn4	-1.61972	1.91271e-12	4482	8489	0.325399	reticulon 4
ENSMUSG00000075085	Olfr1242	-1.63023	0.038792	31	60	0.323038	olfactory receptor 1242
ENSMUSG00000047123	Ticam1	-1.6371	0.0372671	256	488	0.321501	toll-like receptor adaptor molecule 1
ENSMUSG00000017311	Pyy	-1.64766	0.0483837	402433	823948	0.319157	peptide YY
ENSMUSG00000096146	Kcnj11	-1.66044	0.0144974	792	1575	0.316342	potassium inwardly rectifying channel, subfamily J, member 11
ENSMUSG00000023031	Cela1	-1.66244	0.0319745	262	540	0.315904	chymotrypsin-like elastase family, member 1
ENSMUSG00000004929	Thop1	-1.6662	0.00360682	181	344	0.315082	thimet oligopeptidase 1
ENSMUSG00000109561	Ankrd31	-1.67267	0.0306667	60	123	0.313672	ankyrin repeat domain 31
ENSMUSG00000011751	Sptbn4	-1.67817	0.00332909	213	437	0.31248	spectrin beta, non-erythrocytic 4
ENSMUSG00000029233	Srd5a3	-1.67863	0.00385135	451	854	0.312379	steroid 5 alpha-reductase 3
ENSMUSG00000101391	Olfr1217	-1.68142	0.0443887	31	62	0.311775	olfactory receptor 1217
ENSMUSG00000037843	Vstm2l	-1.70886	0.000175916	219	435	0.305901	V-set and transmembrane domain containing 2-like
ENSMUSG00000021266	Wars	-1.71358	1.6121e-06	850	1702	0.304903	tryptophanyl-tRNA synthetase
ENSMUSG00000054708	Ankrd24	-1.71935	0.02852	194	384	0.303686	ankyrin repeat domain 24
ENSMUSG00000035804	Ins1	-1.72204	3.09357e-09	2919027	6091766	0.30312	insulin I
ENSMUSG00000028958	Tmub1	-1.72678	0.0137718	337	671	0.302126	transmembrane and ubiquitin-like domain containing 1
ENSMUSG00000020788	Atp2a3	-1.72822	3.82589e-08	4760	9839	0.301825	ATPase, Ca++ transporting, ubiquitous
ENSMUSG00000027690	Slc2a2	-1.72968	1.87735e-07	15966	33825	0.301519	solute carrier family 2 (facilitated glucose transporter), member 2
ENSMUSG00000037902	Sirpa	-1.75213	2.64701e-11	1509	3118	0.296862	signal-regulatory protein alpha
ENSMUSG00000067722	BC003965	-1.75375	0.000447147	399	854	0.296531	cDNA sequence BC003965
ENSMUSG00000068615	Gjd2	-1.75471	6.71452e-20	2937	6179	0.296332	gap junction protein, delta 2
ENSMUSG00000032332	Col12a1	-1.7579	0.00928139	83	174	0.295679	collagen, type XII, alpha 1
ENSMUSG00000022805	Cfap91	-1.7606	0.0492966	94	194	0.295126	cilia and flagella associated protein 91
ENSMUSG00000041836	Ptpre	-1.77583	0.0346324	34	72	0.292027	protein tyrosine phosphatase, receptor type, E
ENSMUSG00000039126	Prune2	-1.77917	0.00196012	4107	8762	0.291351	prune homolog 2
ENSMUSG00000028222	Calb1	-1.79225	0.0287771	609	1389	0.288722	calbindin 1
ENSMUSG00000100899	Olfr1167	-1.79936	0.00035877	57	123	0.287303	olfactory receptor 1167
ENSMUSG00000028804	Csmd2	-1.80768	0.00590391	119	248	0.285651	CUB and Sushi multiple domains 2
ENSMUSG00000030838	Ush1c	-1.8208	6.71339e-05	1238	2811	0.283063	USH1 protein network component harmonin
ENSMUSG00000032109	Nlrx1	-1.8237	0.0257736	130	291	0.282495	NLR family member X1
ENSMUSG00000025716	Myo3a	-1.82529	0.0148047	43	95	0.282184	myosin IIIA
ENSMUSG00000092118	Fancf	-1.83052	6.052e-05	146	332	0.281164	Fanconi anemia, complementation group F
ENSMUSG00000025408	Ddit3	-1.83704	0.01034	443	968	0.279895	DNA-damage inducible transcript 3
ENSMUSG00000003545	Fosb	-1.83883	0.00123716	1415	3226	0.279548	FBJ osteosarcoma oncogene B
ENSMUSG00000022949	Clic6	-1.84775	0.00208506	119	278	0.277825	chloride intracellular channel 6
ENSMUSG00000022474	Pmm1	-1.84846	0.00145624	287	620	0.277688	phosphomannomutase 1
ENSMUSG00000042638	Gucy2c	-1.86003	0.000351103	174	409	0.27547	guanylate cyclase 2c
ENSMUSG00000053604	Rpia	-1.86176	1.21474e-06	585	1347	0.275141	ribose 5-phosphate isomerase A
ENSMUSG00000040136	Abcc8	-1.87061	8.36154e-05	10440	24026	0.273458	ATP-binding cassette, sub-family C (CFTR/MRP), member 8
ENSMUSG00000029560	Snx8	-1.87242	0.0119519	185	425	0.273114	sorting nexin 8
ENSMUSG00000027166	Dnajc24	-1.87394	6.28204e-12	2550	5940	0.272827	DnaJ heat shock protein family (Hsp40) member C24
ENSMUSG00000022883	Robo1	-1.87421	6.02905e-06	1822	4104	0.272777	roundabout guidance receptor 1
ENSMUSG00000021756	Il6st	-1.87765	4.03047e-06	1196	2728	0.272126	interleukin 6 signal transducer
ENSMUSG00000031111	Igsf1	-1.90365	4.39948e-08	1817	4251	0.267267	immunoglobulin superfamily, member 1
ENSMUSG00000024892	Pcx	-1.9192	0.00134367	1036	2415	0.264402	pyruvate carboxylase
ENSMUSG00000014773	Dll1	-1.91985	0.00205608	103	250	0.264282	delta like canonical Notch ligand 1
ENSMUSG00000095105	Edaradd	-1.92699	0.00765948	93	208	0.262978	EDAR (ectodysplasin-A receptor)-associated death domain
ENSMUSG00000041842	Fhdc1	-1.93038	2.27229e-05	435	1011	0.26236	FH2 domain containing 1
ENSMUSG00000026832	Cytip	-1.93569	0.0458436	72	162	0.261397	cytohesin 1 interacting protein
ENSMUSG00000037493	Cib2	-1.93688	3.00288e-09	1517	3451	0.261181	calcium and integrin binding family member 2
ENSMUSG00000034813	Grip1	-1.94492	5.63005e-05	526	1243	0.259729	glutamate receptor interacting protein 1
ENSMUSG00000040875	Osbpl10	-1.94548	0.00967847	45	111	0.259629	oxysterol binding protein-like 10
ENSMUSG00000038855	Itpkb	-1.95366	8.58905e-16	2504	6086	0.25816	inositol 1,4,5-trisphosphate 3-kinase B
ENSMUSG00000022208	Jph4	-1.95717	0.00399534	317	762	0.257533	junctophilin 4
ENSMUSG00000022803	Popdc2	-1.96123	0.000532858	107	262	0.25681	popeye domain containing 2
ENSMUSG00000025969	Nrp2	-1.96147	0.000728953	44	104	0.256766	neuropilin 2
ENSMUSG00000037593	Rskr	-1.96347	3.00288e-09	106	258	0.256412	ribosomal protein S6 kinase related
ENSMUSG00000057093	Zfp607b	-1.9724	0.0415788	79	189	0.254829	zinc finger protein 607B
ENSMUSG00000027478	Dnmt3b	-1.97608	3.44108e-07	217	538	0.25418	DNA methyltransferase 3B
ENSMUSG00000016028	Celsr1	-1.97656	0.00729037	130	332	0.254094	cadherin, EGF LAG seven-pass G-type receptor 1
ENSMUSG00000031207	Msn	-1.97673	0.0294307	234	572	0.254065	moesin
ENSMUSG00000039914	Coq10a	-1.97708	0.000147137	421	1014	0.254004	coenzyme Q10A
ENSMUSG00000000215	Ins2	-1.98653	8.6787e-09	8414067	20997341	0.252345	insulin II
ENSMUSG00000032014	Oaf	-2.00003	8.24683e-05	219	513	0.249995	out at first homolog
ENSMUSG00000046794	Ppp1r3b	-2.00745	0.0189442	39	97	0.248713	protein phosphatase 1, regulatory subunit 3B
ENSMUSG00000073530	Pappa2	-2.01284	3.80406e-06	1608	4011	0.247785	pappalysin 2
ENSMUSG00000040265	Dnm3	-2.0184	2.79727e-06	216	536	0.246832	dynamin 3
ENSMUSG00000022211	Carmil3	-2.02248	7.68471e-12	730	1805	0.246134	capping protein regulator and myosin 1 linker 3
ENSMUSG00000037736	Limch1	-2.0231	0.00918549	271	684	0.246028	LIM and calponin homology domains 1
ENSMUSG00000037447	Arid5a	-2.02376	0.00333904	88	230	0.245917	AT rich interactive domain 5A (MRF1-like)
ENSMUSG00000009092	Derl3	-2.02498	0.0310839	311	782	0.245709	Der1-like domain family, member 3
ENSMUSG00000078185	Chml	-2.03551	0.000463113	200	502	0.243922	choroideremia-like
ENSMUSG00000034329	Brip1	-2.03663	0.000819233	220	557	0.243733	BRCA1 interacting protein C-terminal helicase 1
ENSMUSG00000054662	Ano9	-2.0507	0.0101617	102	257	0.241367	anoctamin 9
ENSMUSG00000020151	Ptprr	-2.05267	4.71841e-07	686	1743	0.241038	protein tyrosine phosphatase, receptor type, R
ENSMUSG00000033653	Vps8	-2.07213	1.7014e-07	1387	3604	0.237808	VPS8 CORVET complex subunit
ENSMUSG00000041729	Coro2b	-2.08506	3.64927e-06	461	1255	0.235687	coronin, actin binding protein, 2B
ENSMUSG00000025316	Banp	-2.08624	3.92412e-19	1035	2729	0.235494	BTG3 associated nuclear protein
ENSMUSG00000003762	Coq8b	-2.08663	0.00214706	159	427	0.235431	coenzyme Q8B
ENSMUSG00000042807	Hecw2	-2.09602	0.0182767	51	132	0.233903	HECT, C2 and WW domain containing E3 ubiquitin protein ligase 2
ENSMUSG00000022861	Dgkg	-2.09683	0.00259973	307	805	0.233772	diacylglycerol kinase, gamma
ENSMUSG00000040249	Lrp1	-2.0993	0.00855541	71	187	0.233371	low density lipoprotein receptor-related protein 1
ENSMUSG00000040969	Arhgef38	-2.1012	0.020619	62	160	0.233065	Rho guanine nucleotide exchange factor (GEF) 38
ENSMUSG00000073888	Ccl27a	-2.11511	1.88228e-06	135	360	0.230828	chemokine (C-C motif) ligand 27A
ENSMUSG00000044550	Tceal3	-2.13632	0.0460762	145	389	0.227459	transcription elongation factor A (SII)-like 3
ENSMUSG00000003279	Dlgap1	-2.16094	0.00651375	108	304	0.223611	DLG associated protein 1
ENSMUSG00000026589	Sec16b	-2.16138	0.00971902	276	765	0.223543	SEC16 homolog B (S. cerevisiae)
ENSMUSG00000043372	Hexim2	-2.17006	0.03699	77	216	0.222201	hexamethylene bis-acetamide inducible 2
ENSMUSG00000040147	Maob	-2.17311	3.10722e-14	4063	11452	0.221733	monoamine oxidase B
ENSMUSG00000024190	Dusp1	-2.17803	7.87994e-08	2635	7311	0.220978	dual specificity phosphatase 1
ENSMUSG00000041939	Mvk	-2.22326	0.00121976	119	341	0.214157	mevalonate kinase
ENSMUSG00000030103	Bhlhe40	-2.2439	0.00651964	102	286	0.211114	basic helix-loop-helix family, member e40
ENSMUSG00000020181	Nav3	-2.2752	0.0169177	141	444	0.206584	neuron navigator 3
ENSMUSG00000090210	Itga10	-2.27817	0.00212949	31	89	0.206159	integrin, alpha 10
ENSMUSG00000063558	Aox1	-2.32	0.0147045	27	86	0.200267	aldehyde oxidase 1
ENSMUSG00000024968	Rcor2	-2.32559	0.000799564	49	153	0.199493	REST corepressor 2
ENSMUSG00000027004	Frzb	-2.33785	2.97514e-07	3629	11366	0.197805	frizzled-related protein
ENSMUSG00000000214	Th	-2.33823	1.35664e-13	628	1971	0.197753	tyrosine hydroxylase
ENSMUSG00000057058	Skap1	-2.34751	0.00429763	1146	3445	0.196485	src family associated phosphoprotein 1
ENSMUSG00000053399	Adamts18	-2.35328	0.0154562	93	278	0.1957	a disintegrin-like and metallopeptidase (reprolysin type) with thrombospondin type 1 motif, 18
ENSMUSG00000032890	Rims3	-2.36005	0.0272334	508	1549	0.194784	regulating synaptic membrane exocytosis 3
ENSMUSG00000032507	Fbxl2	-2.36452	3.29599e-05	458	1505	0.194181	F-box and leucine-rich repeat protein 2
ENSMUSG00000025140	Pycr1	-2.36842	0.022	328	994	0.193658	pyrroline-5-carboxylate reductase 1
ENSMUSG00000045871	Slitrk6	-2.37594	1.81062e-08	672	2221	0.192651	SLIT and NTRK-like family, member 6
ENSMUSG00000067786	Nnat	-2.38501	1.7923e-08	2790	8583	0.191443	neuronatin
ENSMUSG00000049225	Pdp1	-2.38554	0.00152153	174	559	0.191373	pyruvate dehydrogenase phosphatase catalytic subunit 1
ENSMUSG00000029544	Cabp1	-2.39247	0.00830786	35	116	0.190456	calcium binding protein 1
ENSMUSG00000050711	Scg2	-2.40629	1.33498e-07	34522	115458	0.18864	secretogranin II
ENSMUSG00000022490	Ppp1r1a	-2.40862	5.52089e-15	10601	35004	0.188335	protein phosphatase 1, regulatory inhibitor subunit 1A
ENSMUSG00000019429	Ffar3	-2.43005	8.60755e-06	188	633	0.185559	free fatty acid receptor 3
ENSMUSG00000031255	Sytl4	-2.43029	3.57821e-07	3012	9966	0.185529	synaptotagmin-like 4
ENSMUSG00000054477	Kcnn2	-2.44968	0.00525183	286	1003	0.183051	potassium intermediate/small conductance calcium-activated channel, subfamily N, member 2
ENSMUSG00000022610	Mapk12	-2.46836	0.0144214	34	116	0.180696	mitogen-activated protein kinase 12
ENSMUSG00000029352	Crybb3	-2.46906	4.98991e-08	89	303	0.180608	crystallin, beta B3
ENSMUSG00000039062	Anpep	-2.47217	1.29445e-05	736	2577	0.180219	alanyl (membrane) aminopeptidase
ENSMUSG00000005232	G6pc2	-2.47382	1.27536e-14	13283	46358	0.180013	glucose-6-phosphatase, catalytic, 2
ENSMUSG00000029674	Limk1	-2.47951	4.2009e-05	39	132	0.179305	LIM-domain containing, protein kinase
ENSMUSG00000020635	Fkbp1b	-2.48317	2.11911e-19	2136	7539	0.178851	FK506 binding protein 1b
ENSMUSG00000021120	Pigh	-2.48863	0.00729037	73	240	0.178175	phosphatidylinositol glycan anchor biosynthesis, class H
ENSMUSG00000053964	Lgals4	-2.50071	0.0284314	128	470	0.176689	lectin, galactose binding, soluble 4
ENSMUSG00000004044	Cavin1	-2.5022	0.00141987	53	182	0.176507	caveolae associated 1
ENSMUSG00000058145	Adamts17	-2.50738	0.00099379	48	169	0.175874	a disintegrin-like and metallopeptidase (reprolysin type) with thrombospondin type 1 motif, 17
ENSMUSG00000057069	Ero1b	-2.52428	8.53857e-18	9704	35520	0.173826	endoplasmic reticulum oxidoreductase 1 beta
ENSMUSG00000030787	Lyve1	-2.52552	0.00357466	235	837	0.173677	lymphatic vessel endothelial hyaluronan receptor 1
ENSMUSG00000028517	Plpp3	-2.54743	0.0169931	61	215	0.17106	phospholipid phosphatase 3
ENSMUSG00000070880	Gad1	-2.54852	0.0172585	602	2192	0.17093	glutamate decarboxylase 1
ENSMUSG00000064065	Ipcef1	-2.55954	0.0117534	24	86	0.169629	interaction protein for cytohesin exchange factors 1
ENSMUSG00000038602	Slc35f1	-2.5814	0.0200291	123	450	0.167079	solute carrier family 35, member F1
ENSMUSG00000022941	Ripply3	-2.58166	0.000171319	997	3667	0.167049	ripply transcriptional repressor 3
ENSMUSG00000024552	Slc14a2	-2.60212	0.00178271	110	408	0.164696	solute carrier family 14 (urea transporter), member 2
ENSMUSG00000027525	Phactr3	-2.6024	0.00128242	134	486	0.164664	phosphatase and actin regulator 3
ENSMUSG00000019987	Arg1	-2.64422	0.0436801	190	753	0.159959	arginase, liver
ENSMUSG00000025425	St8sia5	-2.69249	0.0187456	129	549	0.154697	ST8 alpha-N-acetyl-neuraminide alpha-2,8-sialyltransferase 5
ENSMUSG00000026185	Igfbp5	-2.69667	0.00130961	126	530	0.154249	insulin-like growth factor binding protein 5
ENSMUSG00000003882	Il7r	-2.72463	0.0234487	13	50	0.151288	interleukin 7 receptor
ENSMUSG00000021203	Otub2	-2.72683	0.0198591	78	315	0.151057	OTU domain, ubiquitin aldehyde binding 2
ENSMUSG00000089996	Tmsb15b2	-2.75217	2.93844e-18	757	3286	0.148427	thymosin beta 15b2
ENSMUSG00000025321	Itgb8	-2.76133	0.0219668	88	376	0.147489	integrin beta 8
ENSMUSG00000098132	Rassf10	-2.77971	0.0234487	121	459	0.145621	Ras association (RalGDS/AF-6) domain family (N-terminal) member 10
ENSMUSG00000074892	B3galt5	-2.77984	0.0201316	159	723	0.145608	UDP-Gal:betaGlcNAc beta 1,3-galactosyltransferase, polypeptide 5
ENSMUSG00000054728	Phactr1	-2.79219	9.816e-48	2650	11279	0.144367	phosphatase and actin regulator 1
ENSMUSG00000021541	Trpc7	-2.81254	0.0329025	42	183	0.142345	transient receptor potential cation channel, subfamily C, member 7
ENSMUSG00000044716	Dok7	-2.83653	8.37897e-10	49	215	0.139997	docking protein 7
ENSMUSG00000050737	Ptges	-2.83845	0.0137581	55	260	0.139811	prostaglandin E synthase
ENSMUSG00000075600	Zc3h3	-2.84483	2.57062e-07	135	584	0.139194	zinc finger CCCH type containing 3
ENSMUSG00000040795	Iqcc	-2.85433	0.0018779	49	205	0.138281	IQ motif containing C
ENSMUSG00000022367	Has2	-2.86613	0.0363018	19	85	0.137154	hyaluronan synthase 2
ENSMUSG00000044288	Cnr1	-2.86755	0.00539262	46	219	0.137019	cannabinoid receptor 1 (brain)
ENSMUSG00000026959	Grin1	-2.8765	0.000536002	53	228	0.136172	glutamate receptor, ionotropic, NMDA1 (zeta 1)
ENSMUSG00000039304	Tnfsf10	-2.88349	0.000224976	27	121	0.135513	tumor necrosis factor (ligand) superfamily, member 10
ENSMUSG00000039146	Ifi44l	-2.88514	0.00971902	29	136	0.135359	interferon-induced protein 44 like
ENSMUSG00000046593	Tmem215	-2.88954	3.0567e-07	2896	14111	0.134947	transmembrane protein 215
ENSMUSG00000049985	Ankrd55	-2.89256	0.000904659	69	333	0.134665	ankyrin repeat domain 55
ENSMUSG00000027984	Hadh	-2.89411	4.44835e-38	5392	25018	0.13452	hydroxyacyl-Coenzyme A dehydrogenase
ENSMUSG00000024027	Glp1r	-2.91327	1.5811e-09	7610	36241	0.132745	glucagon-like peptide 1 receptor
ENSMUSG00000060988	Galnt13	-2.91371	0.0130947	90	447	0.132704	polypeptide N-acetylgalactosaminyltransferase 13
ENSMUSG00000071234	Syndig1l	-2.93604	0.000904659	408	1812	0.130667	synapse differentiation inducing 1 like
ENSMUSG00000001025	S100a6	-2.96447	0.0129146	67	333	0.128117	S100 calcium binding protein A6 (calcyclin)
ENSMUSG00000022324	Matn2	-2.97899	0.038792	129	646	0.126833	matrilin 2
ENSMUSG00000046916	Myct1	-2.99143	0.0369916	12	58	0.125745	myc target 1
ENSMUSG00000056281	Olfr1322	-2.99431	0.0488583	13	65	0.125494	olfactory receptor 1322
ENSMUSG00000040181	Fmo1	-3.0407	0.00307186	550	2923	0.121523	flavin containing monooxygenase 1
ENSMUSG00000072955	Tmsb15l	-3.05051	0.000588156	121	658	0.120699	thymosin beta 15b like
ENSMUSG00000028635	Edn2	-3.05515	0.0460538	13	65	0.120312	endothelin 2
ENSMUSG00000036218	Pdzrn4	-3.06511	0.0152871	137	735	0.119484	PDZ domain containing RING finger 4
ENSMUSG00000020010	Vnn3	-3.08067	0.00185697	14	75	0.118202	vanin 3
ENSMUSG00000028989	Angptl7	-3.10353	0.00268968	93	480	0.116344	angiopoietin-like 7
ENSMUSG00000046352	Gjb2	-3.10979	0.0047896	11	61	0.115841	gap junction protein, beta 2
ENSMUSG00000037279	Ovol2	-3.1132	0.0202742	50	296	0.115567	ovo like zinc finger 2
ENSMUSG00000033717	Adra2a	-3.14518	2.0659e-12	782	4494	0.113033	adrenergic receptor, alpha 2a
ENSMUSG00000018168	Ikzf3	-3.16233	2.39237e-11	34	188	0.111697	IKAROS family zinc finger 3
ENSMUSG00000020363	Gfpt2	-3.18824	0.0476347	19	109	0.10971	glutamine fructose-6-phosphate transaminase 2
ENSMUSG00000022150	Dab2	-3.22404	0.00550532	35	197	0.107021	disabled 2, mitogen-responsive phosphoprotein
ENSMUSG00000020600	Slc7a15	-3.23124	0.000549399	19	106	0.106487	solute carrier family 7 (cationic amino acid transporter, y+ system), member 15
ENSMUSG00000079445	B3gnt7	-3.25946	0.0262876	10	57	0.104425	UDP-GlcNAc:betaGal beta-1,3-N-acetylglucosaminyltransferase 7
ENSMUSG00000048779	P2ry6	-3.28171	0.000176003	86	560	0.102827	pyrimidinergic receptor P2Y, G-protein coupled, 6
ENSMUSG00000036853	Mcoln3	-3.30202	0.0296316	10	66	0.10139	mucolipin 3
ENSMUSG00000023249	Parp3	-3.30444	0.0248689	20	110	0.10122	poly (ADP-ribose) polymerase family, member 3
ENSMUSG00000028753	Vwa5b1	-3.32637	0.000588156	50	313	0.0996928	von Willebrand factor A domain containing 5B1
ENSMUSG00000020332	Meikin	-3.32795	0.0210801	11	71	0.0995834	meiotic kinetochore factor
ENSMUSG00000029570	Lfng	-3.34613	0.00410584	10	63	0.0983368	LFNG O-fucosylpeptide 3-beta-N-acetylglucosaminyltransferase
ENSMUSG00000037437	Adam32	-3.35109	0.00312627	34	220	0.0979991	a disintegrin and metallopeptidase domain 32
ENSMUSG00000024411	Aqp4	-3.35165	2.15955e-07	382	2414	0.0979609	aquaporin 4
ENSMUSG00000046157	Tmem229b	-3.35602	2.35902e-09	330	2072	0.0976648	transmembrane protein 229B
ENSMUSG00000037685	Atp8a1	-3.4114	1.82094e-06	125	828	0.0939864	ATPase, aminophospholipid transporter (APLT), class I, type 8A, member 1
ENSMUSG00000049112	Oxtr	-3.41591	0.0175658	26	162	0.0936931	oxytocin receptor
ENSMUSG00000032231	Anxa2	-3.43589	0.00412026	23	161	0.0924048	annexin A2
ENSMUSG00000032452	Clstn2	-3.44954	0.00113299	25	162	0.0915348	calsyntenin 2
ENSMUSG00000026303	Mlph	-3.48127	0.000286169	21	149	0.0895434	melanophilin
ENSMUSG00000017316	Ppy	-3.53293	0.000176404	112140	857810	0.0863937	pancreatic polypeptide
ENSMUSG00000036067	Slc2a6	-3.55929	0.000369753	38	271	0.0848292	solute carrier family 2 (facilitated glucose transporter), member 6
ENSMUSG00000015533	Itga2	-3.56215	5.89405e-05	23	178	0.0846616	integrin alpha 2
ENSMUSG00000048126	Col6a3	-3.56528	2.52111e-06	42	312	0.0844779	collagen, type VI, alpha 3
ENSMUSG00000028217	Cdh17	-3.56725	0.0202519	20	149	0.0843629	cadherin 17
ENSMUSG00000044164	Rnf182	-3.57892	1.51353e-05	152	1180	0.0836831	ring finger protein 182
ENSMUSG00000037185	Krt80	-3.58478	0.00117349	48	335	0.0833439	keratin 80
ENSMUSG00000022488	Nckap1l	-3.5966	0.00645604	27	209	0.0826641	NCK associated protein 1 like
ENSMUSG00000035277	Arx	-3.60415	0.00155086	84	677	0.0822321	aristaless related homeobox
ENSMUSG00000000440	Pparg	-3.62777	0.00597908	23	188	0.0808973	peroxisome proliferator activated receptor gamma
ENSMUSG00000027513	Pck1	-3.64636	0.0091267	18	133	0.0798614	phosphoenolpyruvate carboxykinase 1, cytosolic
ENSMUSG00000054169	Ceacam10	-3.64711	0.00310896	130	1066	0.0798196	carcinoembryonic antigen-related cell adhesion molecule 10
ENSMUSG00000074785	Plxnc1	-3.68063	8.48693e-05	76	615	0.0779866	plexin C1
ENSMUSG00000063652	Slc22a21	-3.69818	0.0152786	9	73	0.0770435	solute carrier family 22 (organic cation transporter), member 21
ENSMUSG00000003752	Itpkc	-3.71885	0.00605169	8	69	0.0759477	inositol 1,4,5-trisphosphate 3-kinase C
ENSMUSG00000051209	Gpr119	-3.74059	8.85326e-06	180	1530	0.0748117	G-protein coupled receptor 119
ENSMUSG00000061126	Cyp4f39	-3.75455	0.0030296	35	316	0.0740914	cytochrome P450, family 4, subfamily f, polypeptide 39
ENSMUSG00000025092	Hspa12a	-3.78344	2.87308e-06	78	705	0.0726223	heat shock protein 12A
ENSMUSG00000086228	Ubap1l	-3.80612	0.00231372	33	276	0.0714897	ubiquitin-associated protein 1-like
ENSMUSG00000056158	Car10	-3.82019	8.79774e-05	161	1424	0.070796	carbonic anhydrase 10
ENSMUSG00000024164	C3	-3.85226	0.00622852	16	135	0.0692393	complement component 3
ENSMUSG00000063163	Speer2	-3.85738	0.0150912	18	171	0.0689943	spermatogenesis associated glutamate (E)-rich protein 2
ENSMUSG00000036611	Eepd1	-3.9017	0.00376716	10	88	0.0669071	endonuclease/exonuclease/phosphatase family domain containing 1
ENSMUSG00000087385	Frg2f1	-3.91877	0.000149644	9	86	0.0661198	FSHD region gene 2 family member 1
ENSMUSG00000027508	Pag1	-3.92283	2.17417e-08	59	520	0.065934	phosphoprotein associated with glycosphingolipid microdomains 1
ENSMUSG00000045967	Gpr158	-3.95783	3.98923e-05	104	1037	0.0643539	G protein-coupled receptor 158
ENSMUSG00000038642	Ctss	-3.97966	0.000471272	11	110	0.0633874	cathepsin S
ENSMUSG00000055254	Ntrk2	-4.00405	1.04857e-11	226	2217	0.0623249	neurotrophic tyrosine kinase, receptor, type 2
ENSMUSG00000005980	Dnase1	-4.10971	0.000230588	70	742	0.0579235	deoxyribonuclease I
ENSMUSG00000028965	Tnfrsf9	-4.17934	0.00113981	67	678	0.0551943	tumor necrosis factor receptor superfamily, member 9
ENSMUSG00000044139	Prss53	-4.24229	4.50094e-21	262	3131	0.0528375	protease, serine 53
ENSMUSG00000044988	Ucn3	-4.27172	9.63567e-16	2649	31325	0.0517708	urocortin 3
ENSMUSG00000036510	Cdh8	-4.27473	1.58779e-07	30	378	0.0516628	cadherin 8
ENSMUSG00000003228	Grk5	-4.28496	1.64324e-13	116	1374	0.0512977	G protein-coupled receptor kinase 5
ENSMUSG00000040055	Gjb6	-4.31727	0.0198837	6	74	0.0501618	gap junction protein, beta 6
ENSMUSG00000036770	Stpg3	-4.34182	0.007228	9	112	0.0493153	sperm tail PG rich repeat containing 3
ENSMUSG00000040836	Gpr161	-4.40056	3.15478e-06	10	130	0.0473479	G protein-coupled receptor 161
ENSMUSG00000014599	Csf1	-4.45774	3.4953e-05	42	615	0.0455078	colony stimulating factor 1 (macrophage)
ENSMUSG00000051067	Lingo3	-4.60761	0.022906	7	102	0.0410177	leucine rich repeat and Ig domain containing 3
ENSMUSG00000026834	Acvr1c	-4.73857	1.50971e-13	97	1648	0.0374584	activin A receptor, type IC
ENSMUSG00000034855	Cxcl10	-4.8135	0.0176704	5	92	0.0355624	chemokine (C-X-C motif) ligand 10
ENSMUSG00000030341	Tnfrsf1a	-4.81876	5.18379e-12	15	268	0.0354332	tumor necrosis factor receptor superfamily, member 1a
ENSMUSG00000009734	Pou6f2	-4.82861	1.56373e-09	18	306	0.0351919	POU domain, class 6, transcription factor 2
ENSMUSG00000009246	Trpm5	-4.93214	1.53222e-19	137	2622	0.032755	transient receptor potential cation channel, subfamily M, member 5
ENSMUSG00000026628	Atf3	-5.02901	7.68923e-06	10	208	0.0306278	activating transcription factor 3
ENSMUSG00000034205	Loxl2	-5.06711	1.6536e-09	12	254	0.0298297	lysyl oxidase-like 2
ENSMUSG00000039109	F13a1	-5.07743	1.87284e-05	8	163	0.0296171	coagulation factor XIII, A1 subunit
ENSMUSG00000045822	Zswim3	-5.15479	2.49823e-07	10	220	0.0280707	zinc finger SWIM-type containing 3
ENSMUSG00000042529	Kcnj12	-5.21375	7.99978e-10	13	307	0.0269467	potassium inwardly-rectifying channel, subfamily J, member 12
ENSMUSG00000030785	Cox6a2	-5.28367	0.000305446	11	258	0.0256719	cytochrome c oxidase subunit 6A2
ENSMUSG00000079071	Slc28a2b	-5.36891	0.0420656	23	563	0.0241989	solute carrier family 28 member 2b
ENSMUSG00000047591	Mafa	-5.58357	2.32952e-13	325	10174	0.0208535	v-maf musculoaponeurotic fibrosarcoma oncogene family, protein A (avian)
ENSMUSG00000026989	Dapl1	-5.67147	7.71197e-05	123	3608	0.0196209	death associated protein-like 1
ENSMUSG00000011034	Slc5a1	-5.99401	9.51587e-14	8	324	0.01569	solute carrier family 5 (sodium/glucose cotransporter), member 1
ENSMUSG00000000394	Gcg	-6.03788	3.10564e-05	49876	2155898	0.0152201	glucagon
ENSMUSG00000051439	Cd14	-6.40162	7.74124e-05	3	164	0.0118282	CD14 antigen
ENSMUSG00000037653	Kctd8	-6.67593	1.51786e-14	5	328	0.00978011	potassium channel tetramerisation domain containing 8
ENSMUSG00000029819	Npy	-8.16316	6.48409e-37	15	2670	0.00348854	neuropeptide Y
ENSMUSG00000004366	Sst	-10.7877	1.20566e-24	3	3293	0.000565692	somatostatin

## Sheet: 1e
gProfiler: top GO terms for biological processes (BP) for differentially expressed genes from RNAseq of P9 endocrine cells
UPREGULATED GENES
source	term_name	term_id	adjusted_p_value	negative_log10_of_adjusted_p_value	term_size	query_size	intersection_size	effective_domain_size	intersections
GO:BP	localization	GO:0051179	3.49684e-11	10.4563	6168	628	272	21118	MAP4K4,HSPA8,TIA1,B4GALT1,BSG,ERLEC1,ABCA1,LRPPRC,SNAP25,DYNLT1F,SCG3,SLK,ANO6,ARID2,SPTBN1,RACK1,CC2D2A,LARP7,GOPC,DPY30,MYO6,SRI,FOXP1,NMD3,COX7C,TSPAN15,DYNC2LI1,CDC42BPA,TOP2B,TERF1,ATP5L,PGRMC1,RAP1B,CACNB3,CDC42SE1,DPCD,CHGA,CYRIB,ATP2B4,AQP11,CPT1A,NUP155,LRP8,YES1,STXBP5,PPP3CA,MAPK10,NAPB,RAMP1,MET,TUBB2A,ARHGAP21,GNAI1,ITPR3,LRPAP1,ENPP2,CACNA2D1,DOCK7,RREB1,SYT5,TSPAN33,ATP6V1B2,TULP3,…
GO:BP	regulation of localization	GO:0032879	2.31348e-09	8.63573	2868	628	150	21118	MAP4K4,HSPA8,B4GALT1,BSG,ERLEC1,ABCA1,SNAP25,SLK,ANO6,ARID2,SPTBN1,RACK1,LARP7,GOPC,MYO6,SRI,FOXP1,NMD3,TERF1,PGRMC1,RAP1B,CACNB3,CHGA,CYRIB,ATP2B4,CPT1A,YES1,STXBP5,PPP3CA,NAPB,MET,GNAI1,ITPR3,LRPAP1,ENPP2,CACNA2D1,DOCK7,RREB1,SYT5,ASPH,ABAT,DEFB1,PDE4D,PLCB4,GLUD1,GRB10,CD200,ISL1,RFX6,MESD,APP,LPL,RFX3,SCARB1,PKIG,PAM,RAB3B,SIK1,PTPRK,FXYD6,CHP1,GPC4,NECAB2,RNF139,DCLK2,EPB41L2,F2RL1,DCLK1,OLF…
GO:BP	multicellular organism development	GO:0007275	1.57378e-07	6.80305	5441	628	234	21118	MAP4K4,PREX2,B4GALT1,RPS7,BSG,NDUFS4,CTR9,ZC3H13,EEF1A1,SNAP25,DYNLT1F,ITM2C,ANO6,RO60,ARID2,GPRIN3,RACK1,CC2D2A,RESP18,MTF2,SRI,FOXP1,DYNC2LI1,TOP2B,FAT1,RPS4X,NEK1,DPCD,ATP2B4,AQP11,CPT1A,LRP8,STXBP5,ID2,PPP3CA,EIF2B3,RAMP1,MET,SEZ6L,TUBB2A,PLAGL2,GPCPD1,ENPP2,DOCK7,RREB1,SKIL,TULP3,ASPH,ABAT,ETL4,TOX,GLUD1,ISL1,ABI2,ASAP1,RFX6,APP,MLLT3,SMAD7,CASP8,RFX3,PAM,LGR4,TSPAN2,CASP6,SIK1,PTPRK,AKR1C14…
GO:BP	anatomical structure development	GO:0048856	2.77353e-07	6.55697	5987	628	251	21118	MAP4K4,PREX2,B4GALT1,RPS7,BSG,NDUFS4,CTR9,ZC3H13,EEF1A1,SNAP25,DYNLT1F,ITM2C,ANO6,RO60,ARID2,GPRIN3,TM4SF4,EID2B,RACK1,TAGLN2,CC2D2A,RESP18,GOPC,MTF2,SRI,FOXP1,DYNC2LI1,TOP2B,FAT1,RPS4X,NEK1,RAP1B,CDC42SE1,DPCD,PLD3,CYRIB,ATP2B4,AQP11,CPT1A,CPQ,LRP8,STXBP5,ID2,PPP3CA,EIF2B3,RAMP1,MET,SEZ6L,TUBB2A,PLAGL2,GPCPD1,ENPP2,DOCK7,RREB1,SKIL,TULP3,ASPH,ABAT,DEFB1,ETL4,PDE4D,TOX,GLUD1,ISL1,ABI2,ASAP1,RFX6,…
GO:BP	nervous system development	GO:0007399	3.54543e-07	6.45033	2421	628	126	21118	MAP4K4,PREX2,RPS7,BSG,NDUFS4,EEF1A1,SNAP25,DYNLT1F,ITM2C,GPRIN3,CC2D2A,FOXP1,TOP2B,DPCD,ATP2B4,LRP8,STXBP5,ID2,PPP3CA,EIF2B3,SEZ6L,TUBB2A,ENPP2,DOCK7,SKIL,TULP3,ABAT,TOX,GLUD1,ISL1,ABI2,ASAP1,APP,CASP8,PAM,LGR4,TSPAN2,CASP6,PTPRK,AKR1C14,NME5,CKB,GPC4,HEXB,DCLK2,SELENOP,SMARCA1,DOK5,EFNB3,DCLK1,OLFM1,CTHRC1,MMD,PALLD,LRRN1,ID4,NRXN2,HAP1,BRCA2,LHX1,SEMA6A,MYCL,SAMD14,MARCKSL1,CRMP1,WASF1,ADCY1,TE…
GO:BP	developmental process	GO:0032502	7.3156e-07	6.13575	6536	628	267	21118	TM2D3,MAP4K4,PREX2,B4GALT1,RPS7,BSG,NDUFS4,CTR9,ZC3H13,EEF1A1,SNAP25,DYNLT1F,ITM2C,ANO6,RO60,ARID2,GPRIN3,TM4SF4,EID2B,RACK1,TAGLN2,CC2D2A,LARP7,RESP18,GOPC,MTF2,SRI,FOXP1,DYNC2LI1,TOP2B,FAT1,RPS4X,NEK1,RAP1B,CDC42SE1,DPCD,PLD3,GCLM,CYRIB,ATP2B4,AQP11,CPT1A,CPQ,LRP8,YES1,STXBP5,ID2,PPP3CA,EIF2B3,RAMP1,MET,SEZ6L,TUBB2A,PLAGL2,GPCPD1,ENPP2,DOCK7,RREB1,SKIL,TULP3,ASPH,ABAT,DEFB1,ETL4,PDE4D,TOX,PBXIP…
GO:BP	system development	GO:0048731	1.51959e-06	5.81827	4876	628	211	21118	MAP4K4,PREX2,B4GALT1,RPS7,BSG,NDUFS4,CTR9,EEF1A1,SNAP25,DYNLT1F,ITM2C,ANO6,RO60,ARID2,GPRIN3,CC2D2A,SRI,FOXP1,TOP2B,FAT1,NEK1,DPCD,ATP2B4,AQP11,CPT1A,LRP8,STXBP5,ID2,PPP3CA,EIF2B3,RAMP1,MET,SEZ6L,TUBB2A,GPCPD1,ENPP2,DOCK7,RREB1,SKIL,TULP3,ABAT,ETL4,TOX,GLUD1,ISL1,ABI2,ASAP1,RFX6,APP,MLLT3,SMAD7,CASP8,RFX3,PAM,LGR4,TSPAN2,CASP6,SIK1,PTPRK,AKR1C14,NME5,CKB,MDM1,GPC4,HEXB,PCYT1B,ADGRF5,DCLK2,SELENOP…
GO:BP	cellular component organization or biogenesis	GO:0071840	1.53994e-06	5.8125	6270	628	257	21118	MAP4K4,RPL7A,RPL23,HSPA8,PREX2,PDS5A,RPL26,B4GALT1,RPS7,EIF3H,SERINC1,BSG,NDUFS4,PET100,CTR9,ABCA1,EEF1A1,SNAP25,DYNLT1F,DNAAF5,SLK,ITM2C,ANO6,RO60,ARID2,GPRIN3,DYRK1A,SPTBN1,RACK1,CC2D2A,GOPC,DPY30,MTF2,EIF3E,FOXP1,GSPT1,NMD3,DYNC2LI1,CDC42BPA,TOP2B,FAT1,NEK1,TERF1,TPST2,HMGN5,PGRMC1,RAP1B,CACNB3,LYRM4,CHGA,GCLM,CYRIB,AQP11,NUP155,DDX27,LRP8,TMEM43,STXBP5,CETN4,PPP3CA,NAPB,MET,SEZ6L,TUBB2A,ARHGA…
GO:BP	cellular component organization	GO:0016043	2.81935e-06	5.54985	6090	628	250	21118	MAP4K4,RPL23,HSPA8,PREX2,PDS5A,B4GALT1,EIF3H,BSG,NDUFS4,PET100,CTR9,ABCA1,EEF1A1,SNAP25,DYNLT1F,DNAAF5,SLK,ITM2C,ANO6,RO60,ARID2,GPRIN3,DYRK1A,SPTBN1,RACK1,CC2D2A,GOPC,DPY30,MTF2,EIF3E,FOXP1,GSPT1,DYNC2LI1,CDC42BPA,TOP2B,FAT1,NEK1,TERF1,TPST2,HMGN5,PGRMC1,RAP1B,CACNB3,LYRM4,CHGA,GCLM,CYRIB,AQP11,NUP155,LRP8,TMEM43,STXBP5,CETN4,PPP3CA,NAPB,MET,SEZ6L,TUBB2A,ARHGAP21,PLAGL2,GNAI1,LRPAP1,ENPP2,DOCK7,…
GO:BP	regulation of biological quality	GO:0065008	3.97232e-06	5.40096	3876	628	175	21118	MAP4K4,RPL23,HSPA8,POLR2G,RPS7,BSG,ABCA1,AGTRAP,SNAP25,ANO6,ARID2,SPTBN1,RACK1,SRI,NCALD,FOXP1,TENT5A,TERF1,PGRMC1,RAP1B,CACNB3,CDC42SE1,CHGA,GCLM,CYRIB,ATP2B4,AQP11,CPT1A,CPQ,NUP155,LRP8,STXBP5,ID2,PPP3CA,MAPK10,NAPB,MET,ITPR3,CACNA2D1,SYT5,MRE11A,ERN1,SKIL,ASPH,ABAT,PDE4D,GLUD1,CTBP2,GRB10,TTR,KCNMB2,ISL1,ABI2,RFX6,APP,LPL,SMAD7,RFX3,SMC6,SCARB1,PAM,LGR4,RAB3B,GRIN2C,AKR1C14,CHP1,CKB,STEAP2,MDM…
DOWNREGULATED GENES
source	term_name	term_id	adjusted_p_value	negative_log10_of_adjusted_p_value	term_size	query_size	intersection_size	effective_domain_size	intersections
GO:BP	regulation of localization	GO:0032879	3.19528e-10	9.49549	2868	387	107	21118	SST,CD14,GCG,KCNJ12,TRPM5,TNFRSF1A,CXCL10,ACVR1C,CSF1,UCN3,NTRK2,CTSS,EEPD1,C3,PLXNC1,PPARG,NCKAP1L,ITGA2,ANXA2,OXTR,ATP8A1,MCOLN3,P2RY6,DAB2,ADRA2A,EDN2,GLP1R,HADH,GRIN1,CNR1,HAS2,PTX3,PTGES,PHACTR1,IGFBP5,ARG1,PLPP3,CAVIN1,FKBP1B,G6PC2,ANPEP,SYTL4,FFAR3,CABP1,NNAT,RIMS3,NAV3,DUSP1,MAOB,SEC16B,LRP1,HECW2,CORO2B,PTPRR,ANO9,DERL3,LIMCH1,DNM3,INS2,MSN,JPH4,DLL1,IL6ST,ROBO1,ABCC8,CLIC6,SIRPA,SPTBN4,…
GO:BP	insulin secretion	GO:0030073	1.13569e-08	7.94474	227	387	24	21118	GCG,MAFA,ACVR1C,UCN3,GPR119,ADRA2A,GLP1R,HADH,CNR1,FKBP1B,G6PC2,SYTL4,NNAT,LRP1,ABCC8,KCNJ11,SYT9,PDX1,FFAR1,GLRX,PFKFB2,STXBP5L,SLC30A8,CDK16
GO:BP	regulation of insulin secretion	GO:0050796	1.30143e-08	7.88558	189	387	22	21118	GCG,ACVR1C,UCN3,ADRA2A,GLP1R,HADH,CNR1,FKBP1B,G6PC2,SYTL4,NNAT,LRP1,ABCC8,KCNJ11,SYT9,PDX1,FFAR1,GLRX,PFKFB2,STXBP5L,SLC30A8,CDK16
GO:BP	regulation of transport	GO:0051049	2.09368e-08	7.67909	1871	387	77	21118	CD14,GCG,KCNJ12,TRPM5,TNFRSF1A,CXCL10,ACVR1C,UCN3,NTRK2,CTSS,EEPD1,C3,PPARG,NCKAP1L,ITGA2,ANXA2,OXTR,ATP8A1,P2RY6,DAB2,ADRA2A,EDN2,GLP1R,HADH,GRIN1,CNR1,PTX3,PTGES,ARG1,FKBP1B,G6PC2,ANPEP,SYTL4,FFAR3,CABP1,NNAT,RIMS3,MAOB,SEC16B,LRP1,HECW2,ANO9,DERL3,DNM3,INS2,MSN,JPH4,DLL1,ABCC8,CLIC6,SIRPA,SPTBN4,KCNJ11,RTN4,SYT9,KCNAB3,DMPK,PDX1,FFAR1,RHBDD3,ADORA1,MAPK3,ZDHHC2,ACE2,PDE4B,CLIC4,SCNN1B,SV2A,ATP…
GO:BP	localization	GO:0051179	2.60041e-08	7.58496	6168	387	175	21118	SST,CD14,GCG,SLC5A1,MAFA,SLC28A2B,COX6A2,KCNJ12,LOXL2,TRPM5,TNFRSF1A,CXCL10,ACVR1C,CSF1,GJB6,UCN3,NTRK2,CTSS,GPR158,EEPD1,C3,GPR119,SLC22A21,PLXNC1,PPARG,ARX,NCKAP1L,ADM,CDH17,ITGA2,SLC2A6,MLPH,ANXA2,OXTR,ATP8A1,AQP4,PARP3,MCOLN3,P2RY6,SLC7A15,DAB2,ADRA2A,OVOL2,GJB2,EDN2,MATN2,S100A6,GLP1R,HADH,GRIN1,CNR1,HAS2,PTX3,ZC3H3,PTGES,DOK7,GM5426,TRPC7,PHACTR1,ITGB8,IGFBP5,ARG1,SLC14A2,SLC35F1,PLPP3,CAVI…
GO:BP	signal release	GO:0023061	2.61275e-08	7.5829	553	387	37	21118	GCG,MAFA,ACVR1C,UCN3,NTRK2,GPR119,ADM,OXTR,ADRA2A,EDN2,GLP1R,HADH,CNR1,PTGES,FKBP1B,G6PC2,SYTL4,FFAR3,NNAT,RIMS3,MAOB,LRP1,ABCC8,KCNJ11,RTN4,SYT9,PDX1,FFAR1,ADORA1,SV2A,ATP2A2,GLRX,APBA1,PFKFB2,STXBP5L,SLC30A8,CDK16
GO:BP	regulation of peptide secretion	GO:0002791	3.41628e-08	7.46645	239	387	24	21118	GCG,ACVR1C,UCN3,ADRA2A,GLP1R,HADH,CNR1,FKBP1B,G6PC2,SYTL4,FFAR3,NNAT,LRP1,ABCC8,KCNJ11,SYT9,PDX1,FFAR1,ADORA1,GLRX,PFKFB2,STXBP5L,SLC30A8,CDK16
GO:BP	regulation of peptide transport	GO:0090087	4.07712e-08	7.38965	241	387	24	21118	GCG,ACVR1C,UCN3,ADRA2A,GLP1R,HADH,CNR1,FKBP1B,G6PC2,SYTL4,FFAR3,NNAT,LRP1,ABCC8,KCNJ11,SYT9,PDX1,FFAR1,ADORA1,GLRX,PFKFB2,STXBP5L,SLC30A8,CDK16
GO:BP	peptide transport	GO:0015833	5.84699e-08	7.23307	312	387	27	21118	GCG,MAFA,ACVR1C,UCN3,GPR119,CDH17,ADRA2A,GLP1R,HADH,CNR1,FKBP1B,G6PC2,SYTL4,FFAR3,NNAT,LRP1,ABCC8,KCNJ11,SYT9,PDX1,FFAR1,ADORA1,GLRX,PFKFB2,STXBP5L,SLC30A8,CDK16
GO:BP	peptide secretion	GO:0002790	6.26025e-08	7.20341	290	387	26	21118	GCG,MAFA,ACVR1C,UCN3,GPR119,ADRA2A,GLP1R,HADH,CNR1,FKBP1B,G6PC2,SYTL4,FFAR3,NNAT,LRP1,ABCC8,KCNJ11,SYT9,PDX1,FFAR1,ADORA1,GLRX,PFKFB2,STXBP5L,SLC30A8,CDK16

## Sheet: 1f
Upregulated Genes at P9 defining the endocrine progenitor cluster based on the deconvolution analyses of cells at E14.5
Endocrine Progenitors
Gene symbol	ISL1CKO	control	FC
Tagln2	11237	4262	1.62986
Tent5a	13503	4908	1.69465
Chga	1161079	397085	1.79075
Atp2b4	5878	2033	1.80576
Sez6l	15078	4930	1.89804
Abat	6316	1930	2.03095
Pbxip1	9318	2833	2.06435
Ttr	410587	120566	2.10545
Hacd1	2424	665	2.26142
Tspan2	9921	2661	2.32102
Aldh4a1	820	210	2.36291
Fxyd6	15584	3928	2.40683
Hpcal1	6895	1722	2.419
Ckb	5669	1393	2.43143
Crem	3055	750	2.48685
Gpc4	24267	6158	2.48902
H2ac6	544	112	2.9225
Cldn4	18858	3522	3.20175
Ass1	1260	230	3.26298
Pwwp3b	4013	725	3.37901
Slc4a10	3332	524	3.98775
Gc	5344	773	4.33211
Fchsd2	4561	643	4.38963
Lgi2	2571	329	4.83896
Proser2	769	97	4.90526
Tle1	11887	1475	4.907
Evpl	1321	151	5.6161
Esrrg	2639	257	6.00836
Pld1	2613	269	6.19731
Prxl2a	34309	3094	6.82611
AW551984	8198	714	7.27008
Vim	5967	457	7.81371
Rnf39	224	17	8.2312
Cyp4b1	825	54	8.66629
Garem1	156	10	9.63651
Chst8	241	16	9.71543
Cav1	1320	88	9.78653
Srl	215	14	10.1443
Cngb3	435	28	10.1488
Gm2115	1404	67	12.5927
Aldh1a3	1697	71	13.7707
Fndc1	217	9	16.0474
Fev	6428	242	16.4286
Chgb	1785012	50436	21.5899
Ccn3	642	8	51.4314
Wif1	2434	4	354.761
